# Supplementary material for: Insights Into Global Antimicrobial Resistance Dynamics Through the Sequencing of Enteric Bacteria From US International Travelers
Source: J Infect Dis. 2025 Sep 24;233(1):e164–73. doi: 10.1093/infdis/jiaf469 (PMC12811885; doi:10.1093/infdis/jiaf469)
Supplement: jiaf469_Supplementary_Data [file jiaf469_supplementary_data.zip]

Archive with 7 entries (7 files):
- S1_targetgene_plasmid.pdf
- S2_ctxm55contexts.pdf
- S3_ARG_regions.pdf
- S4_ast_profiles_by_region.pdf
- S5_VFSF_regions.pdf
- SupplementaryInformation.docx
- SupplementaryTables.xlsx
