# Supplementary material for: Insights Into Global Antimicrobial Resistance Dynamics Through the Sequencing of Enteric Bacteria From US International Travelers
Source: J Infect Dis. 2025 Sep 24;233(1):e164–73. doi: 10.1093/infdis/jiaf469 (PMC12811885; doi:10.1093/infdis/jiaf469)
Supplement: jiaf469_Supplementary_Data [file jiaf469_supplementary_data.zip › SupplementaryTables.xlsx]

## Sheet: Table S1
isolate_id	traveler_id	collection_timepoint	gender	enrollment_site	sample_collection_year	region	primary_country	organism	Phylogroup	ecoli_ST	o_type	pathotype	esbl	mcr	cre	diarrhea	ESBL genes	MCR genes	ont_assemblies	ampi	amox	ampisul	piper	cefaz	ceftr	cefep	aztre	ertap	impe	merop	amik	gentam	cipro	levofl	tetrac	nitrof	trimeth	illumina_accession	ont_accession
GTEN_1	112535	Pre-travel	M	MGH	2018	Pre-travel	NA	E. coli	F	648	O1	non-DEC	1	0	0	0	CTX-M-27		1	R	I	I	S	R	R	S	R	S	S	S	S	R	R	R	R	S	R	SRR27494180	SRR10913890
GTEN_10	114611	Post-travel	F	MGH	2018	Other	Cuba	E. coli	B1	205	O174	non-DEC	1	0	0	0	CTX-M-32		1	R	S	S	S	R	R	S	S	S	S	S	S	S	S	S	R	S	S	SRR27493927	SRR10913889
GTEN_104	118647	Post-travel	M	MGH	2018	Central America	Guatemala	E. coli	D	405	O102	non-DEC	1	0	0	0	CTX-M-15		1	R	I	R	S	R	R	I	R	S	S	S	S	S	R	R	R	S	R	SRR27493934	SRR9221485
GTEN_105	118477	Post-travel	M	MGH	2018	South America	Peru	E. coli	C	88	O8	non-DEC	1	0	0	0	CTX-M-55		1	R	S	S	S	R	R	S	R	S	S	S	S	S	S	S	S	S	S	SRR27493933	SRR9221474
GTEN_11	116751	Pre-travel	F	MGH	2018	Pre-travel	NA	E. coli	D	69	O15	non-DEC	1	0	0	0	CTX-M-14		1	R	S	I	S	R	R	S	S	S	S	S	S	S	S	S	R	S	S	SRR27493884	SRR10913888
GTEN_110	119787	Post-travel	M	MGH	2018	Western Africa	Senegal	E. coli	B1	443	O64	EPEC	1	0	0	0	CTX-M-27		1	R	S	S	S	R	R	S	R	S	S	S	S	S	S	S	S	S	R	SRR27493932	SRR9221468
GTEN_111	118118	Post-travel	M	MGH	2018	Eastern Africa	Uganda	E. coli	A	NF	O13/O129/O135	EPEC	1	0	0	0	CTX-M-15		1	R	S	S	S	R	R	S	S	S	S	S	S	S	R	R	R	I	R	SRR27493931	SRR9221443
GTEN_112	115179	Post-travel	F	MGH	2018	Eastern Africa	Ethiopia	E. coli	A	2089	O8	EPEC	1	0	0	0	CTX-M-15		0	R	S	I	S	R	R	S	S	S	S	S	S	S	S	S	R	S	R	SRR27493930
GTEN_113	114008	Post-travel	M	MGH	2018	South-Eastern Asia	Thailand,Cambodia,Laos,Bhutan	E. coli	A	44	O101	non-DEC	1	0	0	0	CTX-M-55		1	R	R	R	S	R	R	S	S	S	S	S	S	S	R	I	R	S	R	SRR27493929	SRR9221469
GTEN_114	118177	Post-travel	F	MGH	2018	South America	Peru	E. coli	A	NF	O13/O129/O135	EPEC	1	0	0	0	CTX-M-15		1	R	I	I	S	R	R	S	R	S	S	S	S	S	R	R	R	S	R	SRR27493928	SRR9221444
GTEN_115	115179	Post-travel	F	MGH	2018	Eastern Africa	Ethiopia	E. coli	D	38	O86	DAEC	1	0	0	0	CTX-M-27		1	R	S	I	S	R	R	S	S	S	S	S	S	S	S	S	R	S	R	SRR27493926	SRR9221422
GTEN_116	113825	Post-travel	M	MGH	2018	South America	Argentina	E. coli	A	1312	O11	DAEC	1	0	0	1	CTX-M-27		1	R	S	S	S	R	R	S	R	S	S	S	S	S	S	S	R	S	R	SRR27493925	SRR9221419
GTEN_117	116919	Post-travel	F	MGH	2018	Eastern Africa	Zambia	E. coli	B2	131	O16	non-DEC	1	0	0	0	CTX-M-27		1	R	S	S	S	R	R	S	S	S	S	S	S	S	R	R	R	S	R	SRR27493924	SRR9221420
GTEN_118	116919	Post-travel	F	MGH	2018	Eastern Africa	Zambia	E. coli	F	1722	O11|O16	non-DEC	1	0	0	0	CTX-M-27;CTX-M-15		1	R	I	S	S	R	R	R	S	S	S	S	S	S	R	R	R	S	R	SRR27493923	SRR9899136
GTEN_119	119571	Pre-travel	F	MGH	2018	Pre-travel	NA	C. freundii	NA	NF*		no_afp	1	0	0	0	CMY-53		0	R	R	NA	I	R	R	S	R	S	S	S	S	S	S	S	S	I	S	SRR27493922
GTEN_12	113483	Post-travel	M	MGH	2018	Southern Asia	India	E. coli	D	70	O23	non-DEC	1	0	0	0	CTX-M-15		1	R	S	I	S	R	R	S	S	S	S	S	S	S	S	S	S	S	S	SRR27494178	SRR8859043
GTEN_120	115179	Post-travel	F	MGH	2018	Eastern Africa	Ethiopia	E. coli	A	NF	O13/O129/O135	EPEC	1	0	0	0	CTX-M-15		1	R	S	I	S	R	R	S	S	S	S	S	S	S	S	S	R	S	R	SRR27493921	SRR9221442
GTEN_121	114009	Post-travel	M	MGH	2018	Other	New Zealand	E. coli	A	2089	O8	EPEC	1	0	0	1	CTX-M-15		1	R	R	R	S	R	R	S	S	S	S	S	S	S	R	I	R	S	R	SRR27493888	SRR9221424
GTEN_125	120322	Post-travel	M	MGH	2018	Southern Asia	India	E. coli	D	315	O153	EAEC	1	0	0	0	CTX-M-15		1	R	S	I	S	R	R	I	R	S	S	S	S	S	R	R	S	I	S	SRR27493887	SRR9221484
GTEN_126	119571	Post-travel	F	MGH	2018	Southern Asia	India	E. coli	A	373*	O75	non-DEC	1	0	0	0	CTX-M-15		1	R	S	I	S	R	R	S	S	S	S	S	S	S	S	I	S	S	S	SRR27493886	SRR9221509
GTEN_127	119571	Post-travel	F	MGH	2018	Southern Asia	India	E. coli	A	1716*		non-DEC	1	0	0	0	CTX-M-55		1	R	S	S	S	R	R	S	I	S	S	S	S	S	I	I	R	S	R	SRR27493885	SRR9221505
GTEN_128	112938	Post-travel	F	MGH	2018	Eastern Africa	Uganda	E. coli	F	648	O1	DAEC	1	0	0	1	CTX-M-15		1	R	R	R	I	R	R	I	R	S	S	S	S	S	R	R	R	S	S	SRR27493883	SRR9221490
GTEN_13	114955	Post-travel	M	MGH	2018	Eastern Africa	Tanzania	E. coli	A	382		EPEC	1	0	0	1	CTX-M-15		1	R	S	I	S	R	R	S	R	S	S	S	S	S	I	I	R	S	R	SRR27494103	SRR8859059
GTEN_130	119616	Post-travel	M	MGH	2018	South-Eastern Asia	Vietnam	E. coli	A	6262	O118/O151	EAEC	1	0	0	1	CTX-M-27		1	R	S	S	S	R	R	S	S	S	S	S	S	S	S	S	S	S	S	SRR27493882	SRR9221413
GTEN_133	119729	Post-travel	F	MGH	2018	South America	Brazil	E. coli	D	1380	O17/O44	EAEC	1	0	0	0	CTX-M-8		1	R	I	R	S	R	R	S	S	S	I	S	S	S	S	S	S	S	S	SRR27493881	SRR9221369
GTEN_134	118784	Post-travel	M	MGH	2018	Eastern Africa	Uganda	E. coli	F	1722	O11	non-DEC	1	0	0	1	CTX-M-15		1	R	S	I	S	R	R	R	R	S	S	S	S	S	S	S	R	S	R	SRR27493880	SRR9221492
GTEN_135	122912	Post-travel	M	MGH	2018	Southern Asia	Sri Lanka	E. coli	B2	131	O16	DAEC	1	0	0	1	CTX-M-15		1	R	I	R	S	R	R	I	R	S	S	S	S	S	S	S	S	S	S	SRR27493879	SRR9221396
GTEN_14	114084	Pre-travel	M	MGH	2018	Pre-travel	NA	E. coli	B2	131	O25	non-DEC	1	0	0	0	CTX-M-27		1	R	S	S	S	R	R	S	S	S	S	S	S	S	R	R	S	S	S	SRR27494092	SRR10913887
GTEN_140	119762	Post-travel	F	MGH	2018	Other	China	E. coli	B1	155	O9	EAEC	1	0	0	1	CTX-M-27		1	R	S	S	S	R	R	S	R	S	S	S	S	S	S	S	R	S	R	SRR27493878	SRR9221434
GTEN_144	122912	Post-travel	M	MGH	2018	Southern Asia	Sri Lanka	E. coli	F	1722	O11	non-DEC	1	0	0	1	CTX-M-15		1	R	I	I	S	R	R	I	R	S	S	S	S	S	S	S	S	S	S	SRR27493877	SRR9221517
GTEN_145	121168	Post-travel	F	MGH	2018	South America	Colombia	E. coli	A	93		non-DEC	1	0	0	0	CTX-M-27		1	R	S	S	S	R	R	S	S	S	S	S	S	S	S	S	R	S	R	SRR27493876	SRR9221516
GTEN_148	121672	Post-travel	F	MGH	2018	South-Eastern Asia	Vietnam	E. coli	B1	156	O100|O154	non-DEC	1	0	0	1	CTX-M-27		0	R	S	I	S	R	R	S	R	S	S	S	S	S	S	S	S	S	S	SRR27493875
GTEN_15	114288	Post-travel	M	MGH	2018	Southern Asia	India	E. coli	G	117	O71	non-DEC	1	0	0	0	CTX-M-55		1	R	S	S	S	R	R	S	R	S	S	S	S	R	I	I	R	S	S	SRR27494081	SRR8859045
GTEN_157	120790	Post-travel	F	MGH	2018	Western Africa	Ghana	E. coli	A	48		DAEC	1	0	0	1	CTX-M-15		1	R	S	S	S	R	R	S	S	S	S	S	S	R	S	S	R	S	R	SRR27493874	SRR9221449
GTEN_159	126373	Pre-travel	F	MGH	2018	Pre-travel	NA	E. coli	B2	131	O25	DAEC	1	0	0	1	CTX-M-15		0	R	R	R	S	R	R	S	S	S	S	S	S	S	R	R	R	S	R	SRR27494177
GTEN_16	114448	Post-travel	M	MGH	2018	Southern Asia	India	E. coli	B1	3580	O8	non-DEC	1	0	0	0	CTX-M-15		1	R	S	S	S	R	R	S	R	S	S	S	S	S	S	S	S	S	S	SRR27494038	SRR10913896
GTEN_161	119298	Post-travel	M	MGH	2018	Eastern Africa	Zimbabwe	E. coli	A	93	O5	non-DEC	1	0	0	0	CTX-M-14;CTX-M-55		1	R	S	I	S	R	R	S	S	S	S	S	S	S	S	S	R	S	S	SRR27494112	SRR9221506
GTEN_164	123590	Post-travel	M	MGH	2018	Western Africa	Liberia	E. coli	D	130	O17/O44|O17/O77	EAEC	1	0	0	0	CTX-M-15		1	R	I	I	S	R	R	S	R	S	S	S	S	S	S	S	R	I	R	SRR27494111	SRR10211217
GTEN_165	123590	Post-travel	M	MGH	2018	Western Africa	Liberia	E. coli	B2	131	O25	non-DEC	1	0	0	0	CTX-M-27		0	R	S	S	S	R	R	S	S	S	S	S	S	S	R	R	R	S	R	SRR27494110
GTEN_168	124159	Post-travel	F	MGH	2018	South America	Peru	E. coli	F	648	O153	non-DEC	1	0	0	1	CTX-M-15		1	R	S	S	S	R	R	S	R	S	S	S	S	S	R	R	R	S	R	SRR27494109	SRR9221510
GTEN_17	113278	Post-travel	M	MGH	2018	Southern Asia	India	E. coli	A	226	O40|O8	non-DEC	1	0	0	0	CTX-M-15		1	R	S	R	S	R	R	S	R	S	S	S	S	S	S	S	R	S	S	SRR27494027	SRR10913895
GTEN_170	125439	Post-travel	M	MGH	2018	Other	Botswana	E. coli	A	34	O101	EPEC	1	0	0	1	CTX-M-15		1	R	S	R	S	R	R	S	R	S	S	S	S	S	S	S	R	S	R	SRR27494108	SRR9221436
GTEN_171	125863	Post-travel	M	MGH	2018	South America	Peru	E. coli	A	744	O101	non-DEC	1	1	0	1	CTX-M-55	MCR-1	1	R	I	I	S	R	R	S	R	S	S	S	S	S	R	R	R	S	S	SRR27494107	SRR9221433
GTEN_172	125863	Post-travel	M	MGH	2018	South America	Peru	E. coli	A	480	O128ab|O128ac	non-DEC	1	0	0	1	CTX-M-55		1	R	S	S	S	R	R	S	R	S	S	S	S	S	S	S	S	S	S	SRR27494106	SRR9221381
GTEN_173	125863	Post-travel	M	MGH	2018	South America	Peru	C. farmeri	NA	NF*?		no_afp	1	0	0	1	CTX-M-55		0	R	S	NA	S	R	R	I	R	S	S	S	S	S	S	S	S	S	S	SRR27494105
GTEN_175	127933	Pre-travel	F	MGH	2018	Pre-travel	NA	E. coli	A	10	O145	EAEC	1	0	0	0	CTX-M-15		1	R	S	S	S	R	R	S	S	S	S	S	S	S	S	S	S	S	S	SRR27494104	SRR9221383
GTEN_179	127933	Pre-travel	F	MGH	2018	Pre-travel	NA	E. coli	A	5204	O170	non-DEC	1	0	0	0	CTX-M-15		1	R	S	S	S	R	R	S	R	S	S	S	S	S	S	S	S	S	R	SRR27494102	SRR9221451
GTEN_181	126652	Post-travel	M	MGH	2018	South America	Peru	E. coli	A	1968	O145	non-DEC	1	0	0	0	CTX-M-55		1	R	S	S	S	R	R	S	R	S	S	S	S	S	S	S	R	S	S	SRR27494101	SRR9221431
GTEN_182	126652	Post-travel	M	MGH	2018	South America	Peru	E. coli	B1	58	O100|O154	non-DEC	1	0	0	0	CTX-M-55		1	R	S	I	S	R	R	S	R	S	S	S	S	R	R	R	R	S	R	SRR27494100	SRR9221380
GTEN_19	114277	Pre-travel	F	MGH	2018	Pre-travel	NA	E. coli	D	38	O86	non-DEC	1	0	0	0	CTX-M-14		1	R	I	R	S	R	R	R	R	S	S	S	S	S	R	R	S	S	R	SRR27494016	SRR8859049
GTEN_194	126302	Post-travel	F	MGH	2018	Southern Asia	Bhutan	E. coli	B1	841	O65	EAEC	1	0	0	1	CTX-M-15		1	R	S	S	S	R	R	S	S	S	S	S	S	S	I	I	R	S	R	SRR27494099	SRR9221404
GTEN_195	126302	Post-travel	F	MGH	2018	Southern Asia	Bhutan	E. coli	A	1312	O25	non-DEC	1	0	0	1	CTX-M-15		1	R	S	I	S	R	R	R	R	S	S	S	S	S	S	S	R	I	R	SRR27494098	SRR9221403
GTEN_196	127944	Post-travel	M	MGH	2018	Southern Asia	India	E. coli	A	10	O99	EAEC	1	0	0	0	SHV-12		1	R	S	S	S	R	R	S	R	S	S	S	S	S	R	R	S	I	S	SRR27494097	SRR9221406
GTEN_197	127020	Post-travel	F	MGH	2018	Eastern Africa	Madagascar	E. coli	D	405	O102	non-DEC	1	0	0	1	CTX-M-15		1	R	I	I	S	R	R	S	S	S	S	S	S	R	R	R	R	S	R	SRR27494096	SRR9221405
GTEN_198	127817	Pre-travel	M	UT	2018	Pre-travel	NA	E. coli	B2	636	O45	DAEC	1	0	0	0	CTX-M-15		1	R	S	I	S	R	R	I	R	S	S	S	S	S	S	S	R	S	R	SRR27494095	SRR9221379
GTEN_2	112231	Pre-travel	F	MGH	2018	Pre-travel	NA	E. coli	B2	131	O25	non-DEC	1	0	0	NA	CTX-M-27		1	R	S	S	S	R	R	S	R	S	S	S	S	S	R	R	R	S	R	SRR27494179	SRR10913894
GTEN_20	115258	Pre-travel	F	MGH	2018	Pre-travel	NA	E. coli	B2	420	O134|O46	non-DEC	1	0	0	1	CTX-M-27		1	R	S	I	S	R	R	S	R	S	S	S	S	S	S	S	R	S	R	SRR27494005	SRR8859052
GTEN_200	129121	Pre-travel	M	BL	2018	Pre-travel	NA	K. pneumoniae	NA	NF*		no_afp	1	0	0	NA	CTX-M-15		1	R	I	R	S	R	R	S	R	S	S	S	S	S	I	S	R	I	R	SRR27494094	SRR9221447
GTEN_201	128849	Pre-travel	F	BL	2018	Pre-travel	NA	E. coli	B2	NF*	O16	non-DEC	1	0	0	0	CTX-M-15		1	R	I	R	S	R	R	S	R	S	S	S	S	R	S	S	R	S	R	SRR27494093	SRR9221456
GTEN_202	125892	Post-travel	F	MGH	2018	South-Eastern Asia	Myanmar (Burma)	E. coli	E	6272	O138	EPEC	1	0	0	0	CTX-M-65		1	R	S	I	S	R	R	S	R	S	S	S	S	S	S	S	R	S	R	SRR27494091	SRR9221455
GTEN_204	126951	Post-travel	M	MGH	2018	Eastern Africa	Ethiopia	E. coli	B1	2178	O11	EAEC	1	0	0	1	CTX-M-15		1	R	S	S	S	R	R	S	R	S	S	S	S	S	S	S	R	S	R	SRR27494090	SRR10211244
GTEN_205	127457	Post-travel	F	MGH	2018	Eastern Africa	Tanzania	E. coli	A	656	O101	non-DEC	1	0	0	1	CTX-M-15		1	R	S	S	S	R	R	S	R	S	S	S	S	S	S	S	R	S	R	SRR27494089	SRR10211237
GTEN_206	127811	Post-travel	M	MGH	2018	Eastern Africa	Uganda	E. coli	D	501	O86	EAEC	1	0	0	0	CTX-M-15		1	R	S	S	S	R	R	S	I	S	S	S	S	S	R	R	S	I	R	SRR27494088	SRR10211229
GTEN_207	129785	Pre-travel	F	BL	2018	Pre-travel	NA	E. coli	A	656	O101	non-DEC	1	0	0	0	CTX-M-15		1	R	S	S	S	R	R	S	R	S	S	S	S	S	S	S	R	S	R	SRR27494087	SRR10211225
GTEN_208	121204	Post-travel	F	MGH	2018	Eastern Africa	Tanzania	E. coli	B2	131	O25	DAEC	1	0	0	0	CTX-M-15		1	R	R	R	S	R	R	I	R	S	S	S	S	S	R	R	R	S	R	SRR27494086	SRR10211218
GTEN_209	128843	Post-travel	M	BL	2018	Other	NA	E. coli	F	1722	O1	DAEC	1	0	0	NA	CTX-M-15		1	R	S	S	S	R	R	S	R	S	S	S	S	S	S	S	S	S	R	SRR27494085	SRR10211209
GTEN_21	114305	Post-travel	F	MGH	2018	Southern Asia	India	E. coli	D	69	O25	non-DEC	1	0	0	0	CTX-M-15		1	R	S	S	S	R	R	S	S	S	S	S	S	S	S	S	S	S	S	SRR27493994	SRR8859042
GTEN_211	126363	Post-travel	M	MGH	2018	Southern Asia	India	E. coli	B1	841	O65	EAEC	1	0	0	1	CTX-M-15		1	R	S	I	S	R	R	S	S	S	S	S	S	S	I	I	R	S	R	SRR27494084	SRR10211198
GTEN_212	126363	Post-travel	M	MGH	2018	Southern Asia	India	E. coli	D	38	O102	non-DEC	1	0	0	1	CTX-M-15		1	R	S	I	S	R	R	S	R	S	S	S	S	R	I	I	S	S	R	SRR27494083	SRR10211309
GTEN_213	128907	Pre-travel	F	MGH	2018	Pre-travel	NA	E. coli	B2	131	O25	non-DEC	1	0	0	0	CTX-M-27		1	R	S	R	S	R	R	S	R	S	S	S	S	R	S	S	R	S	R	SRR27494082	SRR10211302
GTEN_214	130200	Pre-travel	F	MGH	2018	Pre-travel	NA	E. coli	D	38	O153	non-DEC	1	0	0	0	CTX-M-15		1	R	S	I	S	R	R	R	R	S	S	S	S	S	S	S	R	S	R	SRR27494048	SRR10211293
GTEN_215	128518	Post-travel	M	BL	2018	Western Africa	Togo	E. coli	F	1722	O1	DAEC	1	0	0	0	CTX-M-15		1	R	S	R	S	R	R	S	R	S	S	S	S	S	S	S	R	S	R	SRR27494047	SRR10211286
GTEN_216	128260	Post-travel	F	MGH	2018	Western Africa	Ghana	E. coli	D	38	O153	non-DEC	1	0	0	0	CTX-M-15		1	R	S	I	S	R	R	I	R	S	S	S	S	S	S	S	R	S	R	SRR27494046	SRR10211243
GTEN_217	119572	Post-travel	M	MGH	2018	Southern Asia	Nepal	E. coli	B2	131	O25	non-DEC	1	0	0	0	CTX-M-27		1	R	S	S	S	R	R	S	S	S	S	S	S	S	R	R	S	S	S	SRR27494045	SRR10211236
GTEN_218	127980	Post-travel	M	BL	2018	Other	United Arab Emirates	E. coli	B1	448	O8	non-DEC	1	0	0	0	CTX-M-15		1	R	I	R	S	R	R	S	R	S	S	S	S	R	R	R	R	S	R	SRR27494044	SRR10211228
GTEN_221	130553	Pre-travel	F	BL	2018	Pre-travel	NA	E. coli	B2	131	O25	non-DEC	1	0	0	0	CTX-M-27		1	R	S	S	S	R	R	S	S	S	S	S	S	S	R	R	R	S	R	SRR27494043	SRR10211208
GTEN_222	130641	Post-travel	M	UT	2018	Central America	Mexico	E. coli	B1	17	O118/O151	EPEC	1	0	0	0	CTX-M-55		1	R	S	I	S	R	R	S	R	S	S	S	R	R	S	S	R	S	R	SRR27494042	SRR10211205
GTEN_223	131257	Pre-travel	M	BL	2018	Pre-travel	NA	E. coli	B2	131	O25	non-DEC	1	0	0	NA	CTX-M-15		1	R	S	R	S	R	R	R	R	S	S	S	S	S	R	R	S	S	S	SRR27494041	SRR10211197
GTEN_224	127610	Post-travel	F	MGH	2018	Southern Asia	India	E. coli	A	617	O101	non-DEC	1	0	0	0	CTX-M-15		0	R	S	I	S	R	R	S	R	S	S	S	R	S	R	R	R	S	S	SRR27494040
GTEN_225	126373	Post-travel	F	MGH	2018	Southern Asia	India	E. coli	A	10	O128ac	non-DEC	1	0	0	1	SHV-12		1	R	S	S	S	R	I	S	R	S	S	S	S	S	R	R	S	S	R	SRR27494039	SRR10211301
GTEN_226	129785	Post-travel	F	BL	2018	Western Africa	Ghana	E. coli	B1	940		non-DEC	1	0	0	0	CTX-M-15		1	R	R	R	S	R	R	S	R	S	S	S	S	S	S	S	S	S	R	SRR27494037	SRR10211292
GTEN_228	129798	Post-travel	F	MGH	2018	South America	Peru	E. coli	A	484	O7	non-DEC	1	0	0	0	CTX-M-15		1	R	S	S	S	R	R	S	S	S	S	S	S	S	S	S	S	S	S	SRR27494036	SRR10211242
GTEN_229	127933	Pre-travel	F	MGH	2018	Pre-travel	NA	E. coli	B1	58		non-DEC	1	0	0	0	CMY-2		1	S	S	I	S	R	R	S	S	S	S	S	S	S	S	S	R	S	R	SRR27494035	SRR10211235
GTEN_231	127933	Post-travel	F	MGH	2018	Other	Namibia	E. coli	B2	636	O21	DAEC	1	0	0	0	CTX-M-15		1	R	R	R	R	R	R	S	R	S	S	S	S	S	S	S	S	S	R	SRR27494034	SRR10211224
GTEN_233	126949	Post-travel	F	MGH	2018	South America	Peru	E. coli	A	6913	O2	non-DEC	0	1	0	1		MCR-1	1	R	S	S	S	S	S	S	S	S	S	S	S	S	R	R	R	S	S	SRR27494033	SRR8859065
GTEN_234	123590	Post-travel	M	MGH	2018	Western Africa	Liberia	E. coli	A	7366	O184	non-DEC	0	1	0	0		MCR-1^	1	R	I	R	S	R	S	S	S	I	S	S	S	R	S	I	S	S	S	SRR27494032	SRR8859062
GTEN_235	121672	Post-travel	F	MGH	2018	South-Eastern Asia	Vietnam	E. coli	A	1638*	O167	non-DEC	0	1	0	1		MCR-1	1	S	S	S	S	S	S	S	S	S	S	S	S	S	S	S	R	S	S	SRR27494031	SRR8859064
GTEN_236	119616	Post-travel	M	MGH	2018	South-Eastern Asia	Vietnam	E. coli	A	7290	O53	non-DEC	0	1	0	1		MCR-1	1	S	S	I	S	S	S	S	S	S	S	S	S	S	S	S	R	S	R	SRR27494030	SRR8859063
GTEN_24	117375	Post-travel	M	MGH	2018	South-Eastern Asia	Vietnam	E. coli	B1	224	O9a	non-DEC	1	1	0	1	CTX-M-55	MCR-3.1	1	R	I	R	S	R	R	I	R	S	S	S	S	R	R	R	R	S	R	SRR27494175	SRR8859061
GTEN_241	134864	Post-travel	F	MGH	2019	Central America	Nicaragua	E. coli	A	617	O101|O9|O9a	non-DEC	1	0	0	1	CTX-M-15		1	R	I	R	S	R	R	S	R	S	S	S	S	S	R	R	R	S	R	SRR27494029	SRR9221399
GTEN_242	134456	Post-travel	F	UT	2019	Southern Asia	India	E. coli	F	648		non-DEC	1	0	1	1	CTX-M-15;NDM-5		0	R	R	R	R	R	R	R	R	R	R	R	S	S	R	R	S	S	R	SRR27494028
GTEN_243	131885	Post-travel	M	UT	2019	South America	Peru	E. coli	B1	101		non-DEC	1	1	0	1	CTX-M-65;CTX-M-55	MCR-1	0	R	I	R	S	R	R	I	R	S	S	S	S	S	R	R	R	R	R	SRR27494026
GTEN_244	132313	Post-travel	F	UT	2019	South America	Peru	E. coli	F	457	O11	non-DEC	0	1	0	0		MCR-1	1	R	R	R	S	R	R	S	S	S	S	S	S	R	R	R	R	I	R	SRR27494025	SRR9221402
GTEN_245	130428	Post-travel	M	UT	2019	South America	Peru	E. coli	A	5699	O101|O9a	non-DEC	1	1	0	1	CTX-M-55	MCR-1	0	R	S	I	S	R	R	S	R	S	S	S	S	S	R	R	R	S	R	SRR27494024
GTEN_246	127778	Post-travel	M	UT	2018	South-Eastern Asia	Laos	E. coli	B1	155	O111	non-DEC	1	1	0	0	CTX-M-14	MCR-1	1	R	S	S	S	R	R	S	S	S	S	S	S	R	S	S	R	S	R	SRR27494023	SRR9221401
GTEN_247	127778	Post-travel	M	UT	2018	South-Eastern Asia	Laos	E. coli	D	69	O15	non-DEC	0	1	0	0		MCR-1	1	R	S	I	S	S	S	S	S	S	S	S	S	S	S	S	R	S	R	SRR27494022	SRR9221426
GTEN_248	127778	Post-travel	M	UT	2018	South-Eastern Asia	Laos	E. coli	G	117	O161	non-DEC	0	1	0	0		MCR-1	0	R	S	I	S	S	S	S	S	S	S	S	S	S	I	I	R	S	R	SRR27494021
GTEN_25	117375	Post-travel	M	MGH	2018	South-Eastern Asia	Vietnam	E. coli	B1	101	O8	non-DEC	1	1	0	1	CTX-M-55	MCR-3.1	1	R	R	R	S	R	R	S	R	S	S	S	S	R	R	R	R	S	R	SRR27494163	SRR8859032
GTEN_251	131066	Post-travel	F	MGH	2019	Western Africa	Nigeria	E. coli	A	6635*	O21	non-DEC	0	1	0	1		MCR-1	1	R	S	I	S	S	S	S	S	S	S	S	S	S	R	R	R	S	R	SRR27494020	SRR9899137
GTEN_252	129743	Post-travel	F	MGH	2019	Eastern Africa	Tanzania	E. coli	A	10*	O88	non-DEC	0	1	0	0		MCR-1	1	S	S	S	S	S	S	S	S	S	S	S	S	S	S	S	S	S	S	SRR27494019	SRR9221425
GTEN_253	135056	Post-travel	F	MGH	2019	Southern Asia	India	E. coli	Other	5044	O123/O186	non-DEC	1	0	0	0	CTX-M-15		0	R	S	S	S	R	R	S	R	S	S	S	S	S	S	S	S	S	S	SRR27494018
GTEN_256	132499	Pre-travel	F	BL	2019	Pre-travel	NA	E. coli	B1	58	O8	non-DEC	1	0	0	0	CTX-M-65		1	R	S	I	S	R	R	S	S	S	S	S	S	R	S	S	R	S	S	SRR27494017	SRR10211204
GTEN_258	122914	Post-travel	F	MGH	2018	Other	NA	E. coli	B1	156	O51	non-DEC	1	0	0	NA	CTX-M-14		1	R	S	I	S	R	R	S	S	S	S	S	S	S	S	S	R	S	S	SRR27494015	SRR10211307
GTEN_259	128849	Post-travel	F	BL	2018	South America	Brazil	E. coli	A	10	O99	EAEC	1	0	0	0	CTX-M-14		1	R	R	R	S	R	R	S	S	S	S	S	S	S	S	S	R	S	S	SRR27494014	SRR10211300
GTEN_26	114576	Post-travel	M	MGH	2018	South-Eastern Asia	Vietnam	E. coli	B1	58*	O8	non-DEC	0	1	0	0		MCR-1	1	S	S	S	S	S	S	S	S	S	S	S	S	S	S	S	R	S	S	SRR27494152	SRR8859038
GTEN_262	130190	Post-travel	M	BL	2018	Central America	Honduras	E. coli	A	5708		non-DEC	1	0	0	0	CTX-M-15		1	R	S	S	S	R	R	S	R	S	S	S	S	S	S	S	R	S	S	SRR27494013	SRR10211284
GTEN_263	130190	Post-travel	M	BL	2018	Central America	Honduras	E. coli	B1	101	O171	non-DEC	1	0	0	0	CTX-M-55		1	R	S	R	S	R	R	I	R	S	S	S	S	S	S	S	S	S	S	SRR27494012	SRR10211241
GTEN_264	129763	Post-travel	M	MGH	2018	Southern Asia	India	E. coli	A	226	O125ab	non-DEC	1	0	0	0	CTX-M-15		1	R	I	R	S	R	R	S	R	S	S	S	S	S	R	R	R	I	S	SRR27494011	SRR10211233
GTEN_267	130558	Post-travel	F	BL	2018	South-Eastern Asia	Thailand	E. coli	A	44	O101	non-DEC	1	0	0	0	CTX-M-55		1	R	I	R	S	R	R	S	R	S	S	S	S	R	R	R	R	S	R	SRR27494010	SRR10211215
GTEN_27	117663	Post-travel	F	MGH	2018	South-Eastern Asia	Vietnam	E. coli	B1	5229	O130	non-DEC	0	1	0	0		MCR-1	1	R	R	I	S	R	R	S	S	S	S	S	S	R	R	R	R	S	R	SRR27493981	SRR8859040
GTEN_270	129744	Pre-travel	M	MGH	2018	Pre-travel	NA	E. coli	D	69*	O25	non-DEC	1	0	0	1	CTX-M-15		1	R	S	S	S	R	R	S	R	S	S	S	S	S	S	S	R	S	S	SRR27494009	SRR10211195
GTEN_271	127778	Post-travel	M	UT	2018	South-Eastern Asia	Laos	E. coli	D	70	O23	non-DEC	1	0	0	0	CTX-M-15		1	R	S	R	S	R	R	S	R	S	S	S	S	S	S	S	S	S	R	SRR27494008	SRR10211306
GTEN_272	127778	Post-travel	M	UT	2018	South-Eastern Asia	Laos	E. coli	A	34	O101	EPEC	1	0	0	0	CTX-M-15		1	R	I	R	S	R	R	S	R	S	S	S	S	S	S	S	R	S	R	SRR27494007	SRR10211298
GTEN_273	128682	Post-travel	F	MGH	2018	South-Eastern Asia	Thailand	E. coli	B1	224	O9a	non-DEC	1	0	0	1	CTX-M-15		1	R	S	I	S	R	R	I	R	S	S	S	S	S	R	R	R	S	S	SRR27494006	SRR10211290
GTEN_277	129121	Post-travel	M	BL	2018	Other	NA	E. coli	B1	443	O64	EPEC	1	0	0	NA	CTX-M-27		1	R	S	S	S	R	R	S	S	S	S	S	S	S	R	R	R	I	R	SRR27494004	SRR10211240
GTEN_28	117663	Post-travel	F	MGH	2018	South-Eastern Asia	Vietnam	E. coli	B1	NF	O43	non-DEC	0	1	0	0		MCR-1	1	R	I	R	S	R	S	S	S	S	S	S	S	R	S	S	S	S	R	SRR27493970	SRR8859060
GTEN_280	129121	Post-travel	M	BL	2018	Other	NA	E. coli	A	44	O101	non-DEC	1	0	0	NA	CTX-M-15		1	R	I	R	S	R	R	S	R	S	S	S	S	S	R	R	R	S	R	SRR27494003	SRR10211226
GTEN_281	131135	Post-travel	M	MGH	2018	Southern Asia	India	E. coli	A	656	O101	non-DEC	1	0	0	1	CTX-M-15		1	R	R	I	S	R	R	S	R	S	S	S	S	S	S	S	R	S	S	SRR27494002	SRR10211222
GTEN_282	132265	Post-travel	M	MGH	2019	Eastern Africa	Uganda	E. coli	A	609	O9|O9a	non-DEC	1	0	0	0	CTX-M-15		1	R	R	R	I	R	R	S	R	S	S	S	S	S	S	S	R	S	R	SRR27494001	SRR10211191
GTEN_283	130900	Post-travel	F	MGH	2018	Central America	Mexico	E. coli	A	484	O7	non-DEC	1	0	0	1	CTX-M-15		1	R	S	S	S	R	R	S	S	S	S	S	S	S	S	S	S	S	S	SRR27494000	SRR10211214
GTEN_286	129474	Pre-travel	F	BL	2018	Pre-travel	NA	E. coli	B2	131	O25	non-DEC	1	0	0	0	CTX-M-27		1	R	S	R	S	R	R	S	S	S	S	S	S	S	R	R	S	S	S	SRR27493999	SRR10211202
GTEN_287	134456	Post-travel	F	UT	2019	Southern Asia	India	E. coli	A	10		EAEC	1	0	0	1	CTX-M-15		1	R	S	S	S	R	R	S	S	S	S	S	S	S	I	I	R	S	S	SRR27493998	SRR10211294
GTEN_288	126873	Post-travel	F	BL	2019	Eastern Africa	Rwanda	E. coli	A	10	O92	non-DEC	1	0	0	0	CTX-M-15		1	R	S	R	S	R	R	S	S	S	S	S	S	S	S	S	R	S	R	SRR27493997	SRR10211194
GTEN_29	118689	Post-travel	F	MGH	2018	South-Eastern Asia	Cambodia	E. coli	A	752	O123/O186	EPEC	0	1	0	0		MCR-1	1	S	S	I	S	S	S	S	S	S	S	S	S	S	I	I	R	S	R	SRR27493959	SRR8859033
GTEN_290	130642	Post-travel	F	UT	2018	Central America	Mexico	E. coli	C	88		non-DEC	1	0	0	0	CTX-M-55		1	R	S	R	R	R	R	S	R	S	S	S	S	S	S	S	R	S	R	SRR27493996	SRR10211297
GTEN_291	131135	Post-travel	M	MGH	2018	Southern Asia	India	E. coli	A	10		EAEC	1	0	0	1	CTX-M-15		1	R	S	S	S	R	R	S	R	S	S	S	S	S	S	S	S	S	S	SRR27493995	SRR10211289
GTEN_293	129743	Post-travel	F	MGH	2019	Eastern Africa	Tanzania	E. coli	A	226	O40|O8	non-DEC	1	0	0	0	CTX-M-15		1	R	S	S	S	R	R	S	R	S	S	S	S	S	S	S	S	S	S	SRR27493993	SRR10211239
GTEN_296	129989	Post-travel	F	MGH	2019	Eastern Africa	Seychelles	E. coli	A	NF*	O11	non-DEC	1	0	0	0	CTX-M-15		1	R	S	S	S	R	R	S	S	S	S	S	S	S	S	S	S	S	S	SRR27493992	SRR10211221
GTEN_298	129723	Post-travel	M	MGH	2019	Southern Asia	India	E. coli	A	206	O60	EAEC	1	0	0	1	CTX-M-15		1	R	S	R	S	R	R	S	R	S	S	S	S	S	S	R	R	S	R	SRR27493991	SRR10211206
GTEN_299	127666	Post-travel	M	MGH	2019	Other	Cameroon	E. coli	A	10	O105	non-DEC	1	0	0	1	CTX-M-15		1	R	S	I	S	R	R	S	S	S	S	S	S	S	S	S	R	I	R	SRR27493990	SRR10211200
GTEN_3	112911	Post-travel	F	MGH	2018	South-Eastern Asia	Thailand	E. coli	B1	13	O152	non-DEC	1	0	0	0	CTX-M-14		0	R	I	I	S	R	R	S	S	S	S	S	S	S	I	I	R	S	R	SRR27494164
GTEN_30	112947	Post-travel	F	MGH	2018	Eastern Africa	Tanzania	E. coli	A	10	O51	EPEC	0	1	0	0		MCR-1	1	R	S	I	S	S	S	S	S	S	S	S	S	S	S	S	R	S	R	SRR27493916	SRR8859036
GTEN_300	129723	Post-travel	M	MGH	2019	Southern Asia	India	E. coli	B1	2178	O39	EAEC	1	0	0	1	CTX-M-15		1	R	S	S	S	R	R	S	R	S	S	S	S	S	R	R	S	S	S	SRR27493989	SRR10211193
GTEN_302	134365	Pre-travel	F	BL	2019	Pre-travel	NA	E. coli	B2	131	O16	non-DEC	1	0	0	0	CTX-M-27		1	R	I	R	S	R	R	R	R	I	S	S	S	R	S	S	R	I	S	SRR27493988	SRR10211296
GTEN_306	130533	Post-travel	M	MGH	2019	South-Eastern Asia	Vietnam	E. coli	E	7377		non-DEC	1	0	0	0	CTX-M-15		1	R	S	S	S	R	R	S	R	S	S	S	S	R	S	S	R	S	S	SRR27493987	SRR10211230
GTEN_308	129990	Post-travel	M	MGH	2019	Eastern Africa	Seychelles	E. coli	F	648	O1	non-DEC	1	0	0	0	CTX-M-14		1	R	I	R	S	R	R	S	S	S	S	S	S	S	R	R	S	S	S	SRR27493986	SRR10211220
GTEN_309	130188	Post-travel	F	BL	2019	Western Africa	Guinea	E. coli	B1	453	O23	non-DEC	1	0	0	1	CTX-M-15		0	R	S	I	S	R	R	S	S	S	S	S	S	S	S	S	R	S	R	SRR27493985
GTEN_31	118453	Post-travel	F	MGH	2018	South America	Peru	E. coli	C	410	O76	non-DEC	0	1	0	1		MCR-1	1	R	R	R	I	R	S	S	S	S	S	S	S	S	R	R	R	R	S	SRR27493905	SRR8859034
GTEN_311	113412	Post-travel	F	MGH	2018	Southern Asia	India	E. coli	D	405	O102	non-DEC	1	0	0	1	CMY-42		1	R	R	R	R	R	R	I	R	I	S	S	S	S	R	R	S	S	S	SRR27494176	SRR10211199
GTEN_312	127666	Post-travel	M	MGH	2019	Other	Cameroon	E. coli	A	227	O9|O9a	non-DEC	1	0	0	1	CTX-M-15		1	R	S	R	S	R	R	S	S	S	S	S	S	S	S	S	R	S	R	SRR27494174	SRR10211192
GTEN_313	130188	Post-travel	F	BL	2019	Western Africa	Guinea	E. coli	A	34	O101	EPEC	1	0	0	1	CTX-M-15		1	R	I	R	S	R	R	S	R	S	S	S	S	S	S	S	R	S	R	SRR27494173	SRR10211304
GTEN_314	130116	Post-travel	F	MGH	2019	South-Eastern Asia	Singapore	E. coli	C	410	O8	non-DEC	1	0	1	1	CTX-M-15;NDM-5		1	R	R	R	R	R	R	R	R	R	R	R	S	R	R	R	R	I	R	SRR27494172	SRR10211295
GTEN_315	129121	Post-travel	M	BL	2018	Other	NA	K. pneumoniae	NA	NF*		no_afp	1	0	0	NA	CTX-M-15		1	R	I	R	S	R	R	S	R	S	S	S	S	S	S	S	R	I	R	SRR27494171	SRR10211287
GTEN_316	129121	Post-travel	M	BL	2018	Other	NA	E. coli	A	10	O101|O9|O9a	non-DEC	1	0	0	NA	CTX-M-15		1	R	S	I	S	R	R	S	R	S	S	S	S	R	R	R	R	S	R	SRR27494170	SRR10211308
GTEN_324	126528	Post-travel	M	MGH	2019	South America	Ecuador	E. coli	A	10	O3	EAEC	1	0	0	0	CTX-M-15		1	R	S	S	S	R	R	S	S	S	S	S	S	S	S	S	S	S	S	SRR27494169	SRR10211334
GTEN_325	126528	Post-travel	M	MGH	2019	South America	Ecuador	E. coli	B2	567	O83	non-DEC	1	0	0	0	CTX-M-3		1	R	S	I	S	R	R	S	S	S	S	S	S	S	S	S	S	S	S	SRR27494168	SRR10211245
GTEN_327	134765	Pre-travel	F	MGH	2019	Pre-travel	NA	E. coli	B1	NF*	O30	non-DEC	1	0	0	1	CTX-M-15		1	R	S	I	S	R	R	S	S	S	S	S	S	R	S	S	R	S	R	SRR27494167	SRR10211283
GTEN_331	131066	Post-travel	F	MGH	2019	Western Africa	Nigeria	E. coli	B2	131	O25	DAEC	1	0	0	1	CTX-M-15		1	R	S	S	S	R	R	S	R	S	S	S	S	S	S	S	R	S	S	SRR27494166	SRR10211261
GTEN_34	118798	Post-travel	F	MGH	2018	Central America	Nicaragua	E. coli	B1	156	O174	non-DEC	1	0	0	0	CTX-M-15		1	R	I	I	S	R	R	S	R	S	S	S	S	S	R	R	R	S	S	SRR27493894	SRR9221480
GTEN_340	130002	Post-travel	F	UT	2019	South-Eastern Asia	Cambodia	E. coli	D	38	O86	DAEC	1	0	0	1	CTX-M-27		1	R	I	R	S	R	R	S	R	S	S	S	S	S	S	S	R	I	R	SRR27494165	SRR10211276
GTEN_342	132499	Post-travel	F	BL	2019	Western Africa	Ghana	E. coli	F	354	O153	non-DEC	1	0	0	0	CTX-M-15		1	R	S	R	S	R	R	S	R	S	S	S	S	R	R	R	R	S	R	SRR27494162	SRR10211265
GTEN_345	132443	Pre-travel	F	MGH	2019	Pre-travel	NA	E. coli	D	414	O17/O44	EAEC	1	0	0	0	CTX-M-27		1	R	S	S	S	R	R	S	R	S	S	S	S	S	S	S	S	S	S	SRR27494161	SRR10211249
GTEN_350	131872	Post-travel	M	UT	2019	South-Eastern Asia	Cambodia	E. coli	E	4068	O55	EPEC	1	0	0	0	CTX-M-27		1	R	S	S	S	R	R	S	S	S	S	S	S	S	S	S	R	S	R	SRR27494160	SRR10211310
GTEN_351	137411	Post-travel	F	MGH	2019	South-Eastern Asia	Vietnam	E. coli	A	43		EAEC	1	0	0	1	CTX-M-14		1	R	S	R	I	R	R	R	R	S	S	S	S	R	S	I	S	S	S	SRR27494159	SRR10211281
GTEN_354	129741	Post-travel	F	MGH	2019	South-Eastern Asia	Thailand	E. coli	D	3032	O34	EAEC	1	0	0	0	CTX-M-55		0	R	S	I	S	R	R	I	R	S	S	S	S	S	S	S	R	S	R	SRR27494158
GTEN_357	128519	Post-travel	M	BL	2019	Other	NA	E. coli	A	617	O101	non-DEC	1	0	0	NA	CTX-M-55		1	R	S	S	S	R	R	S	R	S	S	S	S	S	R	R	S	S	S	SRR27494157	SRR10211248
GTEN_358	132317	Post-travel	F	UT	2019	South America	Peru	E. coli	A	752	O2	EPEC	1	0	0	0	CTX-M-55		0	R	S	S	S	R	R	S	R	S	S	S	S	S	S	S	R	S	R	SRR27494156
GTEN_359	130309	Post-travel	F	MGH	2019	South America	Colombia	E. coli	D	394	O17/O44	non-DEC	1	0	0	1	CTX-M-15		0	R	S	S	S	R	R	S	S	S	S	S	S	S	S	S	S	S	S	SRR27494155
GTEN_36	117375	Post-travel	M	MGH	2018	South-Eastern Asia	Vietnam	E. coli	A	226	O40|O8	non-DEC	1	0	0	1	CTX-M-15		1	R	I	R	S	R	R	I	R	S	S	S	S	S	S	S	R	S	S	SRR27494075	SRR9221508
GTEN_361	131616	Post-travel	M	MGH	2019	South-Eastern Asia	Thailand	E. coli	B2	131	O25	non-DEC	1	0	0	1	CTX-M-27		1	R	S	S	S	R	R	S	R	S	S	S	S	S	R	R	S	S	S	SRR27494154	SRR10211267
GTEN_364	133776	Post-travel	F	UT	2019	Other	Egypt	E. coli	A	382		EPEC	1	0	0	1	CTX-M-15		1	R	S	R	S	R	R	S	R	S	S	S	S	S	S	S	R	S	S	SRR27494153	SRR10211280
GTEN_367	136565	Pre-travel	M	BL	2019	Pre-travel	NA	K. pneumoniae	NA	NF*		no_afp	1	0	0	1	CTX-M-15		1	R	S	I	S	R	R	S	R	S	S	S	S	S	S	S	S	I	R	SRR27494151	SRR10211263
GTEN_372	130187	Post-travel	M	BL	2019	Western Africa	Ghana	E. coli	A	617	O101	non-DEC	1	0	0	0	CTX-M-15		0	R	I	I	S	R	R	S	R	S	S	S	S	R	R	R	R	I	R	SRR27494150
GTEN_374	133006	Post-travel	F	UT	2019	South America	Peru	E. coli	A	167	O101|O9|O9a	non-DEC	1	0	0	1	CTX-M-15		1	R	S	I	S	R	R	S	R	S	S	S	S	R	R	R	R	S	R	SRR27494149	SRR10211256
GTEN_375	135156	Post-travel	F	UT	2019	Southern Asia	India	E. coli	A	10	O99	EAEC	1	0	0	1	SHV-12		1	R	S	S	S	R	R	S	R	S	S	S	S	S	R	R	S	I	S	SRR27494148	SRR10211201
GTEN_376	135156	Post-travel	F	UT	2019	Southern Asia	India	E. coli	A	10	O118/O151	non-DEC	1	0	0	1	CTX-M-15		1	R	S	S	S	R	R	S	S	S	S	S	S	S	S	S	R	S	R	SRR27494147	SRR10211288
GTEN_377	133007	Post-travel	M	UT	2019	South America	Peru	E. coli	B1	162		non-DEC	1	0	0	1	CTX-M-15		1	R	S	S	S	R	R	S	S	S	S	S	S	S	S	S	S	S	R	SRR27494146	SRR10211279
GTEN_378	132888	Post-travel	M	BL	2019	Western Africa	Guinea	E. coli	B1	1727		non-DEC	1	0	0	0	CTX-M-15		1	R	S	S	S	R	R	S	R	S	S	S	S	S	S	S	R	S	S	SRR27494145	SRR10211273
GTEN_38	115309	Post-travel	M	MGH	2018	Southern Asia	India	E. coli	D	2914	O166	non-DEC	1	0	0	0	CTX-M-15		1	R	I	R	S	R	R	S	R	S	S	S	S	S	R	I	R	S	R	SRR27494064	SRR9221489
GTEN_380	135808	Post-travel	M	MGH	2019	Central America	Costa Rica	E. coli	B1	156	O174	non-DEC	1	0	0	0	CTX-M-27		0	R	S	I	S	R	R	S	S	S	S	S	S	S	R	R	R	S	R	SRR27493984
GTEN_382	135113	Post-travel	F	BL	2019	Western Africa	Ghana	E. coli	B1	99*	O96	non-DEC	1	0	0	0	CTX-M-15		0	R	S	I	S	S	R	S	S	S	S	S	S	S	S	S	R	I	R	SRR27493983
GTEN_383	135113	Post-travel	F	BL	2019	Western Africa	Ghana	E. coli	C	410		DAEC	1	0	0	0	CTX-M-15		0	R	I	R	S	R	R	I	R	S	S	S	S	S	R	R	R	S	R	SRR27493982
GTEN_384	135465	Post-travel	F	BL	2019	Western Africa	Ghana	E. coli	A	617	O101	non-DEC	1	0	0	0	CTX-M-15		0	R	I	I	S	R	R	S	R	S	S	S	S	S	R	R	S	S	S	SRR27493980
GTEN_385	113412	Post-travel	F	MGH	2018	Southern Asia	India	E. coli	A	46	O8	non-DEC	1	0	0	1	CMY-42		1	R	R	R	I	R	R	S	R	S	S	S	S	R	R	R	S	R	S	SRR27493979	SRR10211312
GTEN_386	135465	Post-travel	F	BL	2019	Western Africa	Ghana	E. coli	A	617	O101	non-DEC	1	0	0	0	CTX-M-15		1	R	I	I	S	R	R	S	R	S	S	S	S	S	S	R	R	I	S	SRR27493978	SRR10211331
GTEN_387	129474	Post-travel	F	BL	2019	Western Africa	Ghana	E. coli	A	10	O101|O9|O9a	non-DEC	1	0	0	0	CTX-M-15		0	R	I	I	S	R	R	S	R	S	S	S	S	S	R	R	R	S	R	SRR27493977
GTEN_388	129474	Post-travel	F	BL	2019	Western Africa	Ghana	E. coli	A	1421	O9|O9a	non-DEC	1	0	0	0	CTX-M-15		0	R	S	I	S	R	R	S	R	S	S	S	S	S	R	R	R	S	R	SRR27493976
GTEN_39	116808	Post-travel	F	MGH	2018	Southern Asia	India	E. coli	B1	156	O174	non-DEC	1	0	0	0	CTX-M-27		1	R	S	I	S	R	R	S	S	S	S	S	S	S	R	R	R	S	R	SRR27494052	SRR9221417
GTEN_391	134765	Post-travel	F	MGH	2019	Western Africa	Ghana	E. coli	B2	131	O25	DAEC	1	0	0	1	CTX-M-15		1	R	S	I	S	R	R	S	S	S	S	S	S	S	S	S	R	S	R	SRR27493975	SRR10211319
GTEN_392	134470	Pre-travel	F	MGH	2019	Pre-travel	NA	E. coli	B2	1193	O75	non-DEC	1	0	0	0	CTX-M-15		1	R	I	I	S	R	R	S	R	S	S	S	S	R	R	R	R	S	R	SRR27493974	SRR10211318
GTEN_393	129474	Post-travel	F	BL	2019	Western Africa	Ghana	E. coli	A	10	O101	non-DEC	1	0	0	0	CTX-M-15		1	R	I	R	S	R	R	I	R	S	S	S	S	S	R	R	R	S	R	SRR27493973	SRR10211316
GTEN_398	135471	Post-travel	M	BL	2019	Western Africa	Togo	E. coli	B1	2178	O174	non-DEC	1	0	0	0	CTX-M-15		1	R	S	I	S	R	R	S	R	S	S	S	S	S	S	S	R	S	R	SRR27493972	SRR10211330
GTEN_399	135471	Post-travel	M	BL	2019	Western Africa	Togo	E. coli	A	10	O101	non-DEC	1	0	0	0	CTX-M-15		1	R	S	S	S	R	R	S	R	S	S	S	S	S	S	S	R	S	R	SRR27493971	SRR10211328
GTEN_4	112911	Post-travel	F	MGH	2018	South-Eastern Asia	Thailand	E. coli	D	69	O15	non-DEC	0	1	0	0		MCR-1;MCR-3.1	1	R	S	I	S	S	S	S	S	S	S	S	S	R	S	S	R	S	R	SRR27494053
GTEN_40	117524	Post-travel	M	MGH	2018	Central America	Belize	E. coli	B2	636	O45	DAEC	1	0	0	0	CTX-M-15		1	R	S	S	S	R	R	S	R	S	S	S	S	S	S	S	S	S	S	SRR27494140	SRR9221410
GTEN_400	135545	Post-travel	F	LV	2019	Eastern Africa	Kenya	E. coli	B1	224	O9a	non-DEC	1	0	0	0	CTX-M-15		1	R	R	R	I	R	R	I	R	S	S	S	S	S	R	R	R	S	R	SRR27493969	SRR10211326
GTEN_401	132878	Post-travel	F	BL	2019	Western Africa	Niger	E. coli	A	3331	O155	non-DEC	1	0	0	0	CTX-M-15		1	R	I	R	S	R	R	S	R	S	S	S	S	S	S	I	R	S	S	SRR27493968	SRR10211324
GTEN_402	132878	Post-travel	F	BL	2019	Western Africa	Niger	E. coli	B1	443	O64	EPEC	1	0	0	0	CTX-M-27		1	R	S	S	S	R	R	S	S	S	S	S	S	S	R	R	R	I	R	SRR27493967	SRR10211322
GTEN_404	135471	Post-travel	M	BL	2019	Western Africa	Togo	K. pneumoniae	NA	NF*		no_afp	1	0	0	0	CTX-M-15		1	R	S	I	S	R	R	S	S	S	S	S	S	S	S	S	R	I	S	SRR27493966	SRR10211317
GTEN_405	135471	Post-travel	M	BL	2019	Western Africa	Togo	K. pneumoniae	NA	NF*		no_afp	1	0	0	0	CTX-M-15		1	R	S	I	S	R	R	S	S	S	S	S	S	S	S	S	R	I	S	SRR27493965	SRR10211269
GTEN_408	136321	Post-travel	F	UT	2019	South-Eastern Asia	Indonesia	E. coli	cladeI	NF*	O80	no_afp	1	0	0	0	CTX-M-55		1	R	S	S	S	R	R	R	R	S	S	S	S	R	S	S	S	S	R	SRR27493964	SRR10211251
GTEN_409	136321	Post-travel	F	UT	2019	South-Eastern Asia	Indonesia	C. freundii	NA	NF*		no_afp	1	0	0	0	CTX-M-55		1	R	S	NA	S	R	R	I	R	S	S	S	S	R	S	S	S	S	R	SRR27493963	SRR10211315
GTEN_41	116265	Post-travel	F	MGH	2018	Southern Asia	India	E. coli	A	10		EAEC	1	0	0	0			1	R	S	S	S	R	R	S	R	S	S	S	S	S	S	S	R	I	S	SRR27494139	SRR9221392
GTEN_410	133903	Post-travel	F	UT	2019	Other	Congo - Brazzaville	E. coli	D	38	O153	EAEC	1	0	0	0	CTX-M-14		1	R	I	R	S	R	R	R	R	S	S	S	S	S	S	S	R	I	R	SRR27493962	SRR10211329
GTEN_413	134024	Post-travel	M	MGH	2019	South-Eastern Asia	Vietnam	E. coli	D	414	O17/O44	EAEC	1	0	0	0	CTX-M-14		1	R	S	I	S	R	R	S	S	S	S	S	S	S	S	S	S	S	S	SRR27493961	SRR10211323
GTEN_414	136809	Post-travel	F	UT	2019	Southern Asia	India	E. coli	A	617	O101	non-DEC	1	0	0	1	CTX-M-15		1	R	I	R	S	R	R	S	R	S	S	S	S	S	R	R	S	I	S	SRR27493960	SRR10211320
GTEN_42	114576	Post-travel	M	MGH	2018	South-Eastern Asia	Vietnam	K. pneumoniae	NA	NF*		no_afp	1	0	0	0	CTX-M-27		1	R	S	S	S	R	R	S	S	S	S	S	S	S	S	S	R	I	R	SRR27494138	SRR9221397
GTEN_420	136258	Post-travel	F	NH	2019	Eastern Africa	Kenya	E. coli	B2	131	O25	non-DEC	1	0	0	1	CTX-M-15		0	R	S	I	S	R	R	R	R	S	S	S	S	S	R	R	R	S	S	SRR27493958
GTEN_421	136321	Post-travel	F	UT	2019	South-Eastern Asia	Indonesia	E. coli	C	7584	O76|O8	non-DEC	1	0	0	0	CTX-M-27		0	R	S	R	S	R	R	S	S	S	S	S	S	R	R	R	S	S	S	SRR27493957
GTEN_423	136757	Post-travel	M	MGH	2019	Southern Asia	India	E. coli	A	7174		non-DEC	1	0	0	0	CTX-M-15		0	R	S	S	S	R	R	S	S	S	S	S	S	S	I	I	S	S	R	SRR27493956
GTEN_425	134024	Post-travel	M	MGH	2019	South-Eastern Asia	Vietnam	E. coli	D	69	O17/O44	non-DEC	1	0	0	0	CTX-M-27		0	R	R	I	S	R	R	S	S	S	S	S	S	S	S	S	R	S	R	SRR27493955
GTEN_427	138856	Pre-travel	M	MGH	2019	Pre-travel	NA	E. coli	D	405	O102	non-DEC	1	0	0	0	CTX-M-15		0	R	S	I	S	R	R	I	R	S	S	S	S	S	R	R	S	R	R	SRR27493954
GTEN_43	115749	Post-travel	F	MGH	2018	Other	South Africa	E. coli	A	44	O101	non-DEC	1	0	0	1	CTX-M-15		1	R	I	R	S	R	R	S	R	S	S	S	S	S	R	R	R	S	R	SRR27494137	SRR9221373
GTEN_431	134470	Post-travel	F	MGH	2019	Southern Asia	Iran	E. coli	B1	6316	O54	non-DEC	1	0	0	0	CTX-M-15		0	R	S	S	S	R	R	S	S	S	S	S	S	S	S	S	S	S	S	SRR27493953
GTEN_432	134470	Post-travel	F	MGH	2019	Southern Asia	Iran	E. coli	A	34	O62|O68	non-DEC	1	0	0	0	CTX-M-15		0	R	S	S	S	R	R	S	R	S	S	S	S	S	S	S	S	S	S	SRR27493920
GTEN_438	135648	Pre-travel	M	UT	2019	Pre-travel	NA	E. coli	A	NF*	O107	non-DEC	1	0	0	0	CTX-M-15		0	R	S	I	S	R	R	S	S	S	S	S	S	S	S	S	R	S	S	SRR27493919
GTEN_439	133006	Post-travel	F	UT	2019	South America	Peru	E. coli	F	648	O45	non-DEC	0	1	0	1		MCR-1	0	R	S	S	S	S	S	S	S	S	S	S	S	S	R	R	R	S	R	SRR27493918
GTEN_44	115749	Post-travel	F	MGH	2018	Other	South Africa	E. coli	A	10	O101	non-DEC	1	0	0	1	CTX-M-15		1	R	I	R	S	R	R	S	R	S	S	S	S	S	R	R	S	S	S	SRR27494136	SRR9221378
GTEN_440	133007	Post-travel	M	UT	2019	South America	Peru	E. coli	A	189		non-DEC	0	1	0	1		MCR-1	0	R	I	I	S	S	S	S	S	S	S	S	S	S	R	R	R	R	R	SRR27493917
GTEN_442	133195	Post-travel	M	MGH	2019	South America	Peru	E. coli	E	350	O154	non-DEC	1	0	0	1	CTX-M-2		0	R	S	R	S	R	R	S	S	S	S	S	S	S	R	I	R	I	R	SRR27493915
GTEN_443	135107	Post-travel	F	BL	2019	Other	NA	E. coli	A	10	O101	non-DEC	1	0	0	NA	CTX-M-15		0	R	I	R	I	R	R	S	R	S	S	S	S	R	R	R	R	S	R	SRR27493914
GTEN_444	135107	Post-travel	F	BL	2019	Other	NA	E. coli	A	10	O101	non-DEC	1	0	0	NA	CTX-M-15		0	R	I	R	I	R	R	S	R	S	S	S	S	R	R	R	R	S	R	SRR27493913
GTEN_446	136560	Post-travel	F	BL	2019	Central America	El Salvador	E. coli	A	167	O101	non-DEC	1	0	0	1	CTX-M-27		0	R	S	S	S	R	R	S	S	S	S	S	S	S	R	R	R	S	R	SRR27493912
GTEN_448	136560	Post-travel	F	BL	2019	Central America	El Salvador	E. coli	B2	131	O25	non-DEC	1	0	0	1	CTX-M-27		0	R	S	S	S	R	R	S	S	S	S	S	S	S	R	R	R	S	R	SRR27493911
GTEN_449	138550	Post-travel	F	BL	2019	Other	Turkey	E. coli	D	38	O86	DAEC	1	0	0	0	CTX-M-27		0	R	S	S	S	R	R	S	R	S	S	S	S	S	S	S	R	I	R	SRR27493910
GTEN_45	115130	Post-travel	F	MGH	2018	Southern Asia	India	E. coli	A	1178	O130	EAEC	1	0	0	1	CTX-M-27		1	R	I	R	S	R	R	S	S	S	S	S	S	S	I	I	R	I	S	SRR27494135	SRR9221493
GTEN_452	137802	Post-travel	F	BL	2019	Western Africa	Ghana	E. coli	A	540		non-DEC	1	0	0	0	CTX-M-15		0	R	S	I	S	R	R	S	R	S	S	S	S	S	I	I	R	S	R	SRR27493909
GTEN_453	137802	Post-travel	F	BL	2019	Western Africa	Ghana	E. coli	B1	295	O27	non-DEC	1	0	0	0	CTX-M-15		0	R	S	I	S	R	R	S	R	S	S	S	S	S	I	I	R	S	R	SRR27493908
GTEN_456	137415	Post-travel	F	BL	2019	Western Africa	Ghana	E. coli	A	10	O101	non-DEC	1	0	0	0	CTX-M-15		0	R	S	I	S	R	R	I	R	S	S	S	S	S	R	R	R	S	R	SRR27493907
GTEN_457	137415	Post-travel	F	BL	2019	Western Africa	Ghana	K. pneumoniae	NA	NF*	O9|O9a	no_afp	1	0	0	0	CTX-M-15		0	R	S	S	S	R	R	S	S	S	S	S	S	S	I	I	R	S	R	SRR27493906
GTEN_458	132066	Post-travel	F	BL	2019	Western Africa	Ghana	E. coli	D	8131	O15	EAEC	1	0	0	0	CTX-M-15		0	R	S	R	S	R	R	R	R	S	S	S	S	S	I	I	R	S	R	SRR27493904
GTEN_459	138240	Post-travel	F	MGH	2019	South America	Ecuador	E. coli	A	398	O81	non-DEC	1	0	0	0	CTX-M-15		0	R	S	S	S	S	R	R	S	S	S	S	S	S	S	S	S	S	S	SRR27493903
GTEN_460	138928	Post-travel	M	BL	2019	Western Africa	Guinea	E. coli	F	2141	O107|O117	DAEC	1	0	0	0	CTX-M-15		0	R	S	I	S	R	R	S	R	S	S	S	S	R	S	S	S	S	R	SRR27493902
GTEN_462	139410	Post-travel	F	MGH	2019	Other	Dominican Republic	E. coli	B1	1081	O114	non-DEC	1	0	0	0	CTX-M-2		0	R	I	R	S	R	R	S	R	S	S	S	S	R	R	R	R	R	R	SRR27493901
GTEN_464	137415	Post-travel	F	BL	2019	Western Africa	Ghana	E. coli	A	48	O76|O8	non-DEC	0	1	0	0		MCR-1^	0	S	S	S	S	S	S	S	S	S	S	S	S	S	S	S	R	S	R	SRR27493900
GTEN_466	139410	Post-travel	F	MGH	2019	Other	Dominican Republic	Citrobacter sp.	NA	NF*?	O61	no_afp	1	0	0	0	CTX-M-2*		0	R	R	NA	S	R	R	R	R	S	S	S	S	S	S	S	R	I	R	SRR27493899
GTEN_467	139144	Pre-travel	F	LV	2019	Pre-travel	NA	E. coli	A	10	O12	non-DEC	1	0	0	0	CTX-M-15		0	R	S	S	S	R	R	S	S	S	S	S	S	S	S	S	S	S	S	SRR27493898
GTEN_468	135177	Post-travel	F	BL	2019	Western Africa	Gambia	E. coli	B1	3580	O8	non-DEC	1	0	0	0	CTX-M-15		0	R	S	S	S	R	R	S	R	S	S	S	S	S	S	I	S	S	S	SRR27493897
GTEN_469	135648	Post-travel	M	UT	2019	South America	Ecuador	E. coli	C	88	O30	non-DEC	1	0	0	0	CTX-M-15		0	R	S	S	S	R	R	S	S	S	S	S	S	S	S	I	S	S	S	SRR27493896
GTEN_47	115130	Post-travel	F	MGH	2018	Southern Asia	India	E. coli	B1	316	O27	non-DEC	1	0	0	1	CTX-M-15		1	R	S	S	S	R	R	S	S	S	S	S	S	S	S	I	S	S	R	SRR27494134	SRR9221475
GTEN_474	135648	Post-travel	M	UT	2019	South America	Ecuador	E. coli	G	3346	O149	non-DEC	1	0	0	0	CTX-M-55		0	R	S	S	S	R	R	S	R	S	S	S	S	S	S	S	S	S	S	SRR27493895
GTEN_477	137987	Post-travel	M	LV	2019	South America	Peru	E. coli	B2	131	O25	non-DEC	1	0	0	0	CTX-M-27		0	R	S	S	S	R	R	S	S	S	S	S	S	S	R	R	R	S	R	SRR27493893
GTEN_479	139094	Post-travel	M	LV	2019	Eastern Africa	Uganda	E. coli	B1	448		non-DEC	1	0	0	0	CTX-M-15		0	R	S	I	S	R	R	I	R	S	S	S	S	R	R	R	R	S	R	SRR27493892
GTEN_480	140098	Post-travel	F	LV	2019	Eastern Africa	Uganda	E. coli	B2	131	O16	DAEC	1	0	0	1	CTX-M-15		0	R	S	I	S	R	R	S	R	S	S	S	S	R	S	I	S	S	S	SRR27493891
GTEN_481	140098	Post-travel	F	LV	2019	Eastern Africa	Uganda	E. coli	B1	448		non-DEC	1	0	0	1	CTX-M-15		0	R	S	R	S	R	R	I	R	S	S	S	S	R	R	R	R	S	R	SRR27493890
GTEN_482	138865	Post-travel	M	MGH	2019	South America	Colombia	E. coli	D	394	O17/O44|O17/O77	non-DEC	1	0	0	1	CTX-M-15		0	R	S	S	S	R	R	S	S	S	S	S	S	S	I	I	S	S	S	SRR27493889
GTEN_483	136573	Post-travel	M	LV	2019	Eastern Africa	Kenya	M. morganii	NA	NA		no_afp	1	0	0	1	CTX-M-15		0	R	R	R	S	R	R	I	S	S	S	S	S	S	R	R	R	R	R	SRR27494080
GTEN_49	117389	Post-travel	M	MGH	2018	South America	Ecuador	E. coli	D	394	O17/O44|O17/O77	DAEC	1	0	0	0	CTX-M-14		1	R	S	I	S	R	R	S	S	S	S	S	S	S	S	S	R	S	R	SRR27494133	SRR9221503
GTEN_495	131528	Post-travel	M	UT	2019	South-Eastern Asia	Vietnam	E. coli	A	10	O101|O9|O9a	non-DEC	1	0	0	0	CTX-M-15		0	R	S	I	S	R	R	S	S	S	S	S	S	S	R	R	R	S	R	SRR27494079
GTEN_496	138205	Post-travel	M	UT	2019	South-Eastern Asia	Philippines	E. coli	D	38	O86	DAEC	1	0	0	0	CTX-M-27		0	R	S	S	S	R	R	I	R	S	S	S	S	S	S	S	R	I	R	SRR27494078
GTEN_497	138205	Post-travel	M	UT	2019	South-Eastern Asia	Philippines	E. coli	D	38	O86	DAEC	1	0	0	0	CTX-M-27		0	R	S	S	S	R	R	S	R	S	S	S	S	S	S	S	R	I	S	SRR27494077
GTEN_498	139638	Post-travel	F	LV	2019	Southern Asia	India	E. coli	B2	131	O16	non-DEC	1	0	0	1	CTX-M-27		0	R	S	S	S	R	R	S	S	S	S	S	S	S	R	R	R	S	R	SRR27494076
GTEN_499	139638	Post-travel	F	LV	2019	Southern Asia	India	E. coli	A	3075		non-DEC	1	0	0	1	CTX-M-15		0	R	S	S	S	R	R	S	S	S	S	S	S	S	R	R	S	S	R	SRR27494074
GTEN_5	113452	Post-travel	F	MGH	2018	South America	Peru	E. coli	A	48	O125ab	non-DEC	1	0	0	1	CTX-M-55		1	R	S	S	S	R	R	S	S	S	S	S	S	S	R	I	R	S	R	SRR27494131	SRR10913892
GTEN_50	116809	Post-travel	M	MGH	2018	Southern Asia	Nepal	E. coli	A	167	O101	non-DEC	1	0	0	1	CTX-M-27		1	R	S	S	S	R	R	S	S	S	S	S	S	S	R	R	R	S	R	SRR27494132	SRR9221478
GTEN_501	141702	Pre-travel	F	LV	2019	Pre-travel	NA	K. pneumoniae	NA	NF*		no_afp	1	0	0	0	CTX-M-15		0	R	S	I	S	R	R	S	S	S	S	S	S	S	S	S	S	I	R	SRR27494073
GTEN_502	141702	Pre-travel	F	LV	2019	Pre-travel	NA	K. pneumoniae	NA	NF*		no_afp	1	0	0	0	CTX-M-15		0	R	S	I	S	R	R	S	S	S	S	S	S	R	I	I	R	I	R	SRR27494072
GTEN_504	138790	Pre-travel	M	NH	2019	Pre-travel	NA	E. coli	D	69	O153	non-DEC	1	0	0	0	CTX-M-55		0	R	S	I	S	R	R	R	R	S	S	S	S	S	S	S	S	S	R	SRR27494071
GTEN_505	141357	Pre-travel	F	BL	2019	Pre-travel	NA	E. coli	C	410		non-DEC	1	0	0	0	CTX-M-15		0	R	I	R	S	R	R	I	R	S	S	S	S	R	R	R	R	S	R	SRR27494070
GTEN_506	137649	Post-travel	F	UT	2019	South America	Ecuador	E. coli	G	117	O143	non-DEC	1	0	0	0	CTX-M-55		0	R	S	S	S	R	R	S	R	S	S	S	S	S	R	R	R	S	S	SRR27494069
GTEN_507	137649	Post-travel	F	UT	2019	South America	Ecuador	E. coli	A	10	O101	non-DEC	1	0	0	0	CTX-M-55		0	R	S	S	S	R	R	S	R	S	S	S	S	S	R	R	R	S	S	SRR27494068
GTEN_508	137649	Post-travel	F	UT	2019	South America	Ecuador	E. coli	A	10	O101	non-DEC	1	0	0	0	CTX-M-55		0	R	S	S	S	R	R	S	R	S	S	S	S	S	R	R	R	S	S	SRR27494067
GTEN_51	117484	Post-travel	F	MGH	2018	Other	Dominican Republic	E. coli	A	10	O9a	non-DEC	1	0	0	1	CTX-M-27		1	R	S	I	S	R	R	S	S	S	S	S	S	S	S	S	R	S	R	SRR27494130	SRR9221412
GTEN_510	141021	Pre-travel	F	LV	2019	Pre-travel	NA	E. coli	B2	131	O25	non-DEC	1	0	0	0	CTX-M-15		0	R	I	R	NA	R	R	I	R	S	S	S	S	S	R	R	R	S	R	SRR27494066
GTEN_511	142604	Pre-travel	M	NH	2019	Pre-travel	NA	E. coli	B2	131	O25	DAEC	1	0	0	0	CTX-M-14;CTX-M-15		0	R	R	R	S	R	R	S	R	S	S	S	S	S	R	R	R	S	S	SRR27494065
GTEN_519	139144	Post-travel	F	LV	2019	South America	Peru	E. coli	A	1716		non-DEC	0	1	0	0		MCR-1	0	R	S	I	S	S	S	S	S	S	S	S	S	S	S	I	R	S	R	SRR27494063
GTEN_520	139144	Post-travel	F	LV	2019	South America	Peru	E. coli	B1	58	O108	non-DEC	0	1	0	0		MCR-1	0	S	S	S	S	S	S	S	S	S	S	S	S	I	S	I	R	S	S	SRR27494062
GTEN_521	137987	Post-travel	M	LV	2019	South America	Peru	E. coli	B1	453	O23	non-DEC	0	1	0	0		MCR-1	0	R	S	S	S	S	S	S	S	S	S	S	S	S	I	I	R	S	R	SRR27494061
GTEN_524	140314	Post-travel	M	LV	2019	Eastern Africa	Kenya	E. coli	D	394	O17/O44|O17/O77	non-DEC	1	0	0	1	CTX-M-15		0	R	S	I	S	R	R	S	S	S	S	S	S	S	S	I	S	S	R	SRR27494060
GTEN_525	142495	Pre-travel	M	MGH	2019	Pre-travel	NA	E. coli	D	394	O17/O44|O17/O77	non-DEC	1	0	0	1	CTX-M-15		0	R	S	I	S	R	R	S	S	S	S	S	S	S	S	I	R	S	R	SRR27494059
GTEN_528	140314	Post-travel	M	LV	2019	Eastern Africa	Kenya	E. coli	cladeV	3727		no_afp	1	0	0	1	CTX-M-15		0	R	R	R	S	R	R	S	S	S	S	S	S	R	R	R	R	R	R	SRR27494058
GTEN_529	143397	Pre-travel	F	NH	2019	Pre-travel	NA	E. coli	F	648	O1	non-DEC	1	0	0	0	CTX-M-14		0	R	S	I	S	R	R	S	S	S	S	S	S	S	R	R	R	S	R	SRR27494057
GTEN_53	116376	Post-travel	F	MGH	2018	Southern Asia	India	E. coli	A	484	O7	non-DEC	1	0	0	1	CTX-M-15		1	R	S	S	S	R	R	S	S	S	S	S	S	S	I	I	S	S	R	SRR27494129	SRR9221393
GTEN_530	139000	Post-travel	F	UT	2019	Eastern Africa	Uganda	E. coli	A	167	O101	non-DEC	1	0	0	1	CTX-M-15		0	R	S	I	S	R	R	I	R	S	S	S	S	R	R	R	R	S	R	SRR27494056
GTEN_535	138449	Post-travel	M	MGH	2019	Eastern Africa	Uganda	E. coli	B1	2178	O153	EAEC	1	0	0	1	CTX-M-15		0	R	S	S	S	R	R	S	R	S	S	S	S	S	S	I	R	S	R	SRR27494055
GTEN_536	142882	Pre-travel	M	NH	2019	Pre-travel	NA	E. coli	B1	56	O78	non-DEC	1	0	0	NA	CTX-M-65		0	R	S	R	S	R	R	S	S	S	S	S	S	S	S	S	R	S	R	SRR27494054
GTEN_537	139715	Post-travel	F	BL	2019	Western Africa	C√¥te d‚ÄôIvoire	E. coli	B1	2178	O174	non-DEC	1	0	0	0	CTX-M-15		0	R	S	I	S	R	R	S	R	S	S	S	S	S	S	I	R	S	R	SRR27494051
GTEN_54	113412	Post-travel	F	MGH	2018	Southern Asia	India	E. coli	A	44	O101	non-DEC	1	0	0	1	CTX-M-15		1	R	R	R	S	R	R	S	R	S	S	S	S	S	R	R	R	S	R	SRR27494128	SRR9221398
GTEN_543	135479	Post-travel	F	UT	2019	Southern Asia	Nepal	E. coli	B1	200	O175	EAEC	1	0	0	1	CTX-M-15		0	R	S	S	S	R	R	S	R	S	S	S	S	S	S	I	S	S	S	SRR27494050
GTEN_545	136356	Post-travel	F	LV	2019	Eastern Africa	Kenya	E. coli	B1	2852	O8	non-DEC	1	0	0	0	CTX-M-15		0	R	I	R	I	R	R	S	R	S	S	S	S	S	I	I	S	S	R	SRR27494049
GTEN_55	113412	Post-travel	F	MGH	2018	Southern Asia	India	E. coli	A	1312	O25	non-DEC	1	0	0	1	CTX-M-15		1	R	R	R	S	R	R	S	R	S	S	S	S	S	R	R	R	S	R	SRR27494127	SRR9221372
GTEN_553	143611	Pre-travel	F	BL	2019	Pre-travel	NA	E. coli	A	48		non-DEC	1	0	0	NA	CTX-M-15		0	S	S	I	S	R	R	S	S	S	S	S	S	S	S	I	R	S	R	SRR27494144
GTEN_572	136356	Post-travel	F	LV	2019	Eastern Africa	Kenya	E. coli	B2	131	O16	non-DEC	1	0	0	0	CTX-M-15		0	R	I	I	S	R	R	S	R	S	S	S	S	S	S	I	S	S	R	SRR27494143
GTEN_573	136356	Post-travel	F	LV	2019	Eastern Africa	Kenya	E. coli	F	648	O1	non-DEC	1	0	0	0	CTX-M-15		0	R	S	R	S	R	R	I	R	S	S	S	S	S	R	R	S	S	R	SRR27494142
GTEN_574	136356	Post-travel	F	LV	2019	Eastern Africa	Kenya	E. coli	A	540	O9	non-DEC	1	0	0	0	CTX-M-15		0	R	R	R	I	R	R	S	R	S	S	S	S	S	S	I	R	S	R	SRR27494141
GTEN_6	116249	Post-travel	M	MGH	2018	South-Eastern Asia	Thailand	E. coli	B1	1121		non-DEC	1	0	0	1	CTX-M-55		1	R	R	I	S	R	R	S	R	S	S	S	S	R	S	S	R	I	R	SRR27494120	SRR10913891
GTEN_61	112912	Post-travel	M	MGH	2018	South-Eastern Asia	Thailand	E. coli	A	793	O49	EPEC	1	0	0	0	CTX-M-55		1	R	S	S	S	R	R	S	R	S	S	S	S	R	S	I	R	S	R	SRR27494126	SRR9899143
GTEN_62	116808	Post-travel	F	MGH	2018	Southern Asia	India	E. coli	B1	2083	O188	non-DEC	1	0	0	0	CMY-42		1	R	R	R	R	R	R	I	R	S	S	S	S	R	R	R	R	S	R	SRR27494125	SRR9221415
GTEN_64	114573	Post-travel	F	MGH	2018	Other	Sudan	E. coli	F	648	O102	non-DEC	1	0	0	1	CTX-M-15		1	R	R	R	S	R	R	I	R	S	S	S	S	S	R	R	R	S	R	SRR27494124	SRR9221411
GTEN_65	112535	Post-travel	M	MGH	2018	Central America	Nicaragua	E. coli	B2	131	O16	DAEC	1	0	0	0	CTX-M-15		1	R	S	I	S	R	R	I	R	S	S	S	S	S	S	S	S	S	R	SRR27494123	SRR9221389
GTEN_66	116105	Post-travel	F	MGH	2018	South America	Peru	E. coli	F	457	O11	non-DEC	1	0	0	1	CTX-M-27		1	R	S	S	S	R	R	S	R	S	S	S	S	R	R	R	R	S	R	SRR27494122	SRR9221394
GTEN_67	116376	Post-travel	F	MGH	2018	Southern Asia	India	E. coli	A	NF	O130	EAEC	1	0	0	1	CTX-M-15		1	R	I	R	S	R	R	S	R	S	S	S	S	S	R	R	R	R	R	SRR27494121	SRR9221376
GTEN_68	114573	Post-travel	F	MGH	2018	Other	Sudan	E. coli	A	4977	O48	non-DEC	1	0	0	1	CTX-M-15		1	R	S	S	S	R	R	S	S	S	S	S	S	S	S	S	R	S	S	SRR27494119	SRR9221371
GTEN_69	114487	Post-travel	F	MGH	2018	Eastern Africa	Uganda	E. coli	F	457	O11	EAEC	1	0	0	1	CTX-M-15		1	R	I	R	S	R	R	S	R	S	S	S	S	S	S	S	R	S	R	SRR27494118	SRR9221494
GTEN_70	114977	Post-travel	F	MGH	2018	Eastern Africa	Tanzania	E. coli	G	657	O3	non-DEC	1	0	0	0			1	R	I	R	I	R	R	S	R	S	S	S	S	S	S	S	R	S	S	SRR27494117	SRR9899138
GTEN_71	118621	Post-travel	M	MGH	2018	Southern Asia	India	E. coli	A	10	O101|O9|O9a	non-DEC	1	0	0	0	CTX-M-15		1	R	S	S	S	R	R	S	R	S	S	S	S	S	R	R	S	S	S	SRR27494116	SRR9221499
GTEN_72	114813	Post-travel	F	MGH	2018	South America	Argentina	E. coli	A	48	O5	EAEC	1	0	0	0	CTX-M-27		1	R	S	S	S	R	R	S	S	S	S	S	S	S	S	S	R	S	R	SRR27494115	SRR9221486
GTEN_74	115341	Post-travel	F	MGH	2018	Southern Asia	India	E. coli	B1	40	O55	EPEC	1	0	0	1	CTX-M-15		1	R	S	S	S	R	R	S	S	S	S	S	S	S	S	S	S	S	R	SRR27494114	SRR9221446
GTEN_75	117484	Post-travel	F	MGH	2018	Other	Dominican Republic	E. coli	D	394	O17/O44|O17/O77	DAEC	1	0	0	1	CTX-M-14		1	R	S	I	S	R	R	S	S	S	S	S	S	S	S	S	R	S	R	SRR27494113	SRR9221460
GTEN_76	116809	Post-travel	M	MGH	2018	Southern Asia	Nepal	E. coli	A	450	O153	DAEC	1	0	0	1	CTX-M-15		1	R	S	S	S	R	R	S	S	S	S	S	S	S	R	R	R	I	R	SRR27493952	SRR9221491
GTEN_78	116360	Post-travel	F	MGH	2018	Eastern Africa	Kenya	E. coli	A	382		EPEC	1	0	0	1	CTX-M-15		1	R	I	R	S	R	R	S	R	S	S	S	S	S	I	I	R	S	R	SRR27493951	SRR9221418
GTEN_79	119787	Pre-travel	M	MGH	2018	Pre-travel	NA	E. coli	B2	636	O45	DAEC	1	0	0	0	CTX-M-15		1	R	S	S	S	R	R	S	R	S	S	S	S	S	S	S	S	S	R	SRR27493950	SRR9221414
GTEN_8	116316	Pre-travel	M	MGH	2018	Pre-travel	NA	E. coli	B2	131	O16	DAEC	1	0	0	0	CTX-M-15		1	R	I	R	S	R	R	R	R	S	S	S	S	R	S	S	S	S	S	SRR27493949	SRR8859053
GTEN_81	118784	Pre-travel	M	MGH	2018	Pre-travel	NA	E. coli	B2	131	O16	DAEC	1	0	0	1	CTX-M-15		1	R	S	I	S	R	R	R	R	S	S	S	S	S	S	S	R	S	R	SRR27493948	SRR9221395
GTEN_82	127457	Pre-travel	F	MGH	2018	Pre-travel	NA	E. coli	B1	5614	O27	non-DEC	1	0	0	1	CTX-M-15		1	R	S	S	S	R	R	S	S	S	S	S	S	S	S	S	R	S	R	SRR27493947	SRR9899139
GTEN_84	118621	Post-travel	M	MGH	2018	Southern Asia	India	E. coli	Other	5044	O123/O186	non-DEC	1	0	0	0	CTX-M-15		1	R	S	I	S	R	R	S	S	S	S	S	I	S	S	S	R	S	S	SRR27493946	SRR9221375
GTEN_85	118453	Post-travel	F	MGH	2018	South America	Peru	E. coli	A	10	O101|O9|O9a	non-DEC	1	0	0	1	CTX-M-15		1	R	I	R	S	R	R	S	R	S	S	S	S	R	R	R	R	S	R	SRR27493945	SRR9221370
GTEN_86	118453	Post-travel	F	MGH	2018	South America	Peru	E. coli	A	167	O101	non-DEC	1	0	0	1	CTX-M-55		1	R	S	S	S	R	R	S	R	S	S	S	S	S	R	R	R	I	R	SRR27493944	SRR9221495
GTEN_87	116105	Post-travel	F	MGH	2018	South America	Peru	E. coli	F	648	O153	non-DEC	1	0	0	1	CTX-M-15		1	R	S	I	S	R	R	S	R	S	S	S	S	S	R	R	R	S	R	SRR27493943	SRR9221496
GTEN_88	117018	Post-travel	M	MGH	2018	South-Eastern Asia	Thailand	E. coli	D	2797*	O120	non-DEC	1	0	0	1	CTX-M-15		1	R	S	S	S	R	R	S	S	S	S	S	S	S	S	S	S	S	S	SRR27493942	SRR9221487
GTEN_89	117743	Post-travel	M	MGH	2018	South-Eastern Asia	Thailand	E. coli	D	38	O86	DAEC	1	0	0	1	CTX-M-27		1	R	S	S	S	R	R	S	R	S	S	S	S	S	S	S	R	I	R	SRR27493941	SRR9221464
GTEN_9	114277	Post-travel	F	MGH	2018	Southern Asia	India	E. coli	D	38	O86	non-DEC	1	0	0	0	CTX-M-14		1	R	I	R	S	R	R	S	S	S	S	S	S	S	R	R	S	S	R	SRR27493938	SRR8859046
GTEN_91	116183	Post-travel	F	MGH	2018	Eastern Africa	Uganda	E. coli	F	648	O153	DAEC	1	0	0	1	CTX-M-15		1	R	I	I	S	R	R	S	R	S	S	S	S	S	R	R	R	S	R	SRR27493940	SRR9221482
GTEN_92	116183	Post-travel	F	MGH	2018	Eastern Africa	Uganda	K. pneumoniae	NA	NF*?		no_afp	1	0	0	1	CTX-M-15		1	R	S	I	S	R	R	S	S	S	S	S	S	S	S	R	NA	S	R	SRR27493939	SRR9899141
GTEN_93	120877	Pre-travel	M	MGH	2018	Pre-travel	NA	E. coli	F	3177	O1	non-DEC	1	0	0	0	CTX-M-15		1	R	S	R	S	R	R	I	R	S	S	S	S	R	R	R	S	S	S	SRR27493937	SRR9221473
GTEN_96	112947	Post-travel	F	MGH	2018	Eastern Africa	Tanzania	E. coli	A	617	O101	non-DEC	1	0	0	0	CTX-M-15		1	R	I	R	S	R	R	S	R	S	S	S	S	R	R	R	R	I	R	SRR27493936	SRR9221466
GTEN_99	117408	Post-travel	F	MGH	2018	South-Eastern Asia	Vietnam	E. coli	A	43	O6	non-DEC	1	0	0	1	CTX-M-27		1	R	S	S	S	R	R	S	S	S	S	S	S	S	S	S	S	S	R	SRR27493935	SRR9221448

## Sheet: Table S2
		Univariable results				Multivariable results
Activity	CTX allele	OR	95% CI		FDR	OR	95% CI		FDR
Swimming in ocean	CTX-M-15	0.315912	0.164923	0.605136	0.0125348	0.564851	0.250967	1.27131	0.612782
Undercooked fish	CTX-M-55	6.98888	2.36932	20.6154	0.0125348	2.44886	0.755526	7.93738	0.612782
Unpurified water	CTX-M-27	3.63539	1.60888	8.21443	0.0312548	3.37576	1.45429	7.83595	0.222282
Undercooked fish	CTX-M-15	0.269539	0.0961913	0.75528	0.11081	0.891066	0.310646	2.55596	0.905607
Working	CTX-M-15	2.51822	1.20956	5.24275	0.11081	1.91734	0.841614	4.36805	0.612782
Swimming in lake/river/stream	CTX-M-55	3.71957	1.36625	10.1264	0.11081	2.42221	0.741527	7.91216	0.612782
Swimming in lake/river/stream	CTX-M-14	4.17483	1.16571	14.9516	0.119398	2.61565	0.644064	10.6226	0.612782
Eating street food	CTX-M-15	0.503635	0.27749	0.914081	0.119398	0.768608	0.373194	1.58298	0.700758
Swimming in pool	CTX-M-15	0.4945	0.27352	0.894014	0.119398	0.608666	0.313143	1.18308	0.612782
Swimming in ocean	CTX-M-27	2.46319	1.09535	5.53917	0.119398	1.27526	0.42951	3.78636	0.810838
Animal contact	CTX-M-55	2.77844	1.13402	6.80736	0.119398	1.41399	0.557383	3.58707	0.700758
Eating street food	CTX-M-55	2.87795	1.19788	6.91438	0.119398	2.0214	0.679226	6.01576	0.658992
Animal contact	CTX-M-15	0.541666	0.309494	0.948004	0.119852	0.975388	0.493894	1.92629	0.946
Swimming in ocean	CTX-M-14	3.45083	1.05324	11.3062	0.142773	2.32321	0.510357	10.5755	0.661606
Swimming in lake/river/stream	CTX-M-15	0.47657	0.21403	1.06115	0.227297	0.884067	0.331615	2.35687	0.899107
Unpeeled fruit	CTX-M-55	0.436339	0.173619	1.0966	0.23814	0.286896	0.106022	0.776342	0.33493
Visit healthcare facility	CTX-M-15	2.32098	0.889499	6.05618	0.245897	1.52176	0.549938	4.21093	0.700758
Undercooked red meat	CTX-M-27	2.8548	0.801396	10.1696	0.287409	3.37482	0.754062	15.1041	0.612782
Unpeeled fruit	CTX-M-27	1.82903	0.839398	3.98543	0.331807	1.60215	0.711387	3.60828	0.661606
Unpurified water	CTX-M-55	0.317809	0.0690917	1.46186	0.345318	0.236787	0.05051	1.11004	0.612782
Uncooked vegetabes	CTX-M-14	0.443163	0.128428	1.52921	0.421419	0.315645	0.0909848	1.09504	0.612782
Dining in home of friend/family	CTX-M-55	1.81328	0.758201	4.33656	0.421419	1.97779	0.773415	5.05766	0.612782
Working	CTX-M-55	0.419754	0.114026	1.54521	0.421419	0.613016	0.156793	2.39672	0.700758
Working	CTX-M-14	0.315607	0.0394558	2.52453	0.450453	0.326387	0.0377888	2.81905	0.697478
Unpurified water	CTX-M-15	0.701697	0.357417	1.3776	0.450453	0.785093	0.375846	1.63996	0.712762
Animal contact	CTX-M-27	1.50841	0.703747	3.23311	0.450453	1.05812	0.436496	2.56503	0.939633
Swimming in pool	CTX-M-27	1.57945	0.724593	3.44285	0.450453	1.16641	0.499645	2.72298	0.845193
Uncooked vegetabes	CTX-M-27	1.56602	0.71756	3.41771	0.450453	1.41635	0.605601	3.3125	0.700758
Visit healthcare facility	CTX-M-55	0.302338	0.038994	2.34416	0.450453	0.311511	0.0389913	2.48874	0.661606
Swimming in ocean	CTX-M-55	1.66279	0.653014	4.234	0.450453	0.756944	0.325358	1.76103	0.712762
Swimming in pool	CTX-M-55	1.70235	0.701148	4.13322	0.450453	1.7627	0.68833	4.51397	0.661606
Uncooked vegetabes	CTX-M-55	0.617153	0.256624	1.48419	0.450453	0.364682	0.141462	0.940133	0.589151
Eating street food	CTX-M-27	1.49901	0.679115	3.30877	0.455862	0.807089	0.299029	2.17836	0.810838
Dining in home of friend/family	CTX-M-27	1.3626	0.63689	2.91525	0.595369	1.35695	0.619415	2.97266	0.700758
Unpeeled fruit	CTX-M-15	0.830577	0.478964	1.44031	0.691563	1.09827	0.583153	2.06839	0.881892
Dining in home of friend/family	CTX-M-15	0.834429	0.479329	1.4526	0.691563	0.693405	0.37257	1.29052	0.661606
Unpeeled fruit	CTX-M-14	1.44259	0.440056	4.72912	0.703067	1.3051	0.374838	4.54406	0.810838
Undercooked fish	CTX-M-27	0.643277	0.140232	2.95086	0.716492	0.336925	0.0695303	1.63265	0.612782
Undercooked red meat	CTX-M-15	0.741835	0.247031	2.22773	0.728302	0.907745	0.20154	4.08852	0.939633
Working	CTX-M-27	0.766033	0.273831	2.14295	0.730922	1.03536	0.378807	2.82984	0.946
Swimming in lake/river/stream	CTX-M-27	1.29709	0.453376	3.71091	0.732275	0.634675	0.19894	2.02479	0.700758
Swimming in pool	CTX-M-14	0.733014	0.19074	2.81698	0.741999	0.484134	0.111061	2.11043	0.697478
Undercooked red meat	CTX-M-55	0.753555	0.0927135	6.12473	0.881173	0.410785	0.0385212	4.38056	0.700758
Eating street food	CTX-M-14	1.13239	0.325907	3.93461	0.919976	0.695904	0.255798	1.89322	0.700758
Visit healthcare facility	CTX-M-27	1.09393	0.345316	3.46546	0.936022	1.5102	0.478959	4.76181	0.700758
Animal contact	CTX-M-14	1.03464	0.315244	3.39572	0.955214	0.670344	0.183642	2.44694	0.717962
Undercooked fish	CTX-M-14	0.939719	0.113667	7.76896	0.955214	0.530755	0.0653212	4.31254	0.717962
Uncooked vegetabes	CTX-M-15	1.02969	0.594356	1.7839	0.955214	1.38723	0.726407	2.6492	0.697478

## Sheet: Table S3
Region	ARG	OR	95% CI		FDR
South America	FosA3	28.555	9.13419	89.268	2.73267e-06
South America	floR	9.61631	3.50976	26.3475	0.00178486
South-Eastern Asia	CTX-M-15	0.146483	0.0597774	0.358954	0.00223379
Pre-travel	PtsI mutations	5.96687	2.59165	13.7378	0.00223379
South America	CTX-M-55	6.55635	2.61181	16.4582	0.00412906
Southern Asia	sul2	0.272789	0.142254	0.523103	0.00509464
South America	qacH	5.41862	2.14602	13.6818	0.0165579
South America	CTX-M-15	0.264011	0.125906	0.553602	0.0175648
Western Africa	CTX-M-15	8.16311	2.49451	26.7132	0.0191154
South America	TEM-1	0.123711	0.0361149	0.423769	0.0291782
Central America	APH(3')-Ia	8.05258	2.25201	28.7938	0.036885
Eastern Africa	CTX-M-15	4.94644	1.86854	13.0943	0.036885
Other	tetR	3.6094	1.61304	8.07654	0.0453409
South-Eastern Asia	CTX-M-27	3.80029	1.63551	8.83041	0.0453409
South America	APH(3')-Ia	4.97675	1.78194	13.8995	0.0474015
South-Eastern Asia	sul3	4.68535	1.73696	12.6385	0.0474015
Pre-travel	UhpT mutations	2.86578	1.4394	5.70562	0.050347
Western Africa	tet(C)	3.118	1.48522	6.54575	0.050347
Other	tet(A)	3.43128	1.51958	7.748	0.0507121
South-Eastern Asia	floR	4.72725	1.69138	13.2122	0.0507121
Other	vgaC	3.17136	1.4467	6.95208	0.062449
Western Africa	gyrA mutations	0.344325	0.164675	0.719964	0.0695923
Southern Asia	APH(6)-Id	0.390185	0.201864	0.75419	0.0740007
Southern Asia	tet(C)	0.403559	0.211219	0.771051	0.0831815
Western Africa	QnrS1	2.59897	1.30549	5.17405	0.0870139
South-Eastern Asia	AAC(3)-IIa	3.79463	1.42464	10.1073	0.0974267
South-Eastern Asia	CTX-M-55	3.71437	1.38129	9.98818	0.114638
Other	ugd	0.339876	0.149589	0.77222	0.118075
Other	tet(D)	3.15176	1.28573	7.72599	0.137391
Western Africa	TEM-1	2.41594	1.20995	4.82399	0.137391
South-Eastern Asia	qacH	3.55979	1.28384	9.87047	0.157236
Western Africa	sul2	2.61829	1.20196	5.70358	0.159683
Southern Asia	APH(3'')-Ib	0.430674	0.215717	0.859829	0.170389
South America	GlpT mutations	0.412533	0.19662	0.865543	0.185676
South America	sul3	3.24199	1.20763	8.70338	0.185676
South America	UhpT mutations	0.246301	0.0748426	0.810555	0.189612
South-Eastern Asia	emrE	0.409563	0.191124	0.877663	0.189612
Western Africa	APH(6)-Id	2.27864	1.13216	4.58606	0.189612
Other	dfrA14	2.86324	1.13108	7.24806	0.214561
South America	aadA	2.36611	1.11159	5.03645	0.214561
Southern Asia	gyrA mutations	2.04364	1.08697	3.84231	0.214561
Other	AAC(6')-Ib-cr	3.2946	1.12713	9.63011	0.23207
Pre-travel	QnrS1	0.418112	0.188398	0.92792	0.247392
Western Africa	emrE	0.461422	0.224047	0.950294	0.270735
South America	gadW	2.37243	1.02552	5.48837	0.320955
Pre-travel	catI	0.128113	0.016897	0.971348	0.337787
Central America	floR	3.9559	0.960509	16.2926	0.401844
Other	OXA-1	2.53746	0.951937	6.76377	0.424391
South America	mphA	0.480968	0.221739	1.04325	0.424391
Pre-travel	aadA	0.327403	0.101311	1.05806	0.424391
Central America	emrE	2.63694	0.923889	7.52629	0.447244
South America	OXA-1	0.160601	0.0222047	1.16159	0.447244
Central America	GlpT mutations	5.88832	0.842901	41.1345	0.462504
South America	Mrx	0.508255	0.234379	1.10216	0.471283
South-Eastern Asia	tet(D)	0.268886	0.0616497	1.17275	0.471283
Southern Asia	dfrA14	0.33972	0.0995551	1.15925	0.471283
Southern Asia	mphA	1.73225	0.932606	3.21754	0.471283
Pre-travel	ErmB	0.396477	0.138725	1.13314	0.471283
Pre-travel	ugd	2.1692	0.902067	5.21628	0.471283
Western Africa	APH(3'')-Ib	1.88676	0.913805	3.89564	0.471283
Western Africa	gadW	0.501374	0.232564	1.08089	0.471283
Eastern Africa	UhpT mutations	1.84618	0.910701	3.74261	0.476755
South America	QnrS1	0.480462	0.203245	1.13579	0.492505
South-Eastern Asia	dfrA12	2.24815	0.871311	5.80066	0.492505
South-Eastern Asia	ErmB	2.04574	0.868079	4.82105	0.504993
Southern Asia	dfrA12	0.358082	0.1046	1.22584	0.504993
Western Africa	ugd	0.527529	0.24551	1.13351	0.504993
Central America	QepA4	3.40541	0.759547	15.2681	0.510196
Eastern Africa	CyaA mutations	1.76903	0.886905	3.52851	0.510196
Other	APH(6)-Id	1.9528	0.858445	4.44227	0.510196
Southern Asia	Mrx	1.64954	0.891896	3.05079	0.510196
Pre-travel	Mrx	0.583641	0.302346	1.12665	0.510196
Central America	CTX-M-55	3.16368	0.752713	13.297	0.511463
South America	vgaC	1.83833	0.859057	3.93389	0.511463
South-Eastern Asia	CTX-M-14	2.64332	0.789184	8.85361	0.511463
Southern Asia	CTX-M-55	0.282355	0.0580667	1.37298	0.511463
Southern Asia	UhpT mutations	0.524578	0.232509	1.18354	0.518132
Eastern Africa	CTX-M-27	0.317258	0.0723497	1.3912	0.531035
Southern Asia	CTX-M-15	1.65604	0.865779	3.16762	0.531035
Pre-travel	floR	0.284202	0.0562598	1.43567	0.531035
Southern Asia	aadA2	0.43336	0.145738	1.28862	0.543517
Central America	sul1	2.29169	0.745311	7.04648	0.547655
Eastern Africa	emrE	1.7222	0.841163	3.52605	0.547655
Eastern Africa	sul2	1.65861	0.836717	3.28782	0.547655
South America	PtsI mutations	0.218433	0.0283291	1.68424	0.547655
South-Eastern Asia	aadA2	2.03511	0.781687	5.2984	0.547655
Southern Asia	CTX-M-27	0.485448	0.181426	1.29893	0.547655
Southern Asia	vgaC	0.58231	0.279047	1.21515	0.547655
Pre-travel	CTX-M-55	0.192971	0.021358	1.7435	0.547655
Pre-travel	tet(A)	0.536079	0.235057	1.2226	0.547655
Western Africa	ErmB	0.396356	0.114399	1.37326	0.547655
Eastern Africa	catI	1.85544	0.794735	4.33184	0.552275
Western Africa	tet(D)	1.79984	0.799814	4.05021	0.555321
Pre-travel	dfrA17	1.64234	0.824818	3.27017	0.55799
South America	AAC(6')-Ib-cr	0.244193	0.0333603	1.78745	0.569531
South-Eastern Asia	vgaC	0.511534	0.198142	1.3206	0.569531
Pre-travel	tetR	0.57249	0.259351	1.26371	0.569531
Western Africa	AAC(3)-IIa	2.12642	0.727315	6.21694	0.569531
Central America	QnrS1	0.37142	0.0871277	1.58334	0.581001
Other	ErmB	1.85231	0.743721	4.61335	0.581001
South America	ErmB	0.426962	0.123473	1.47641	0.581001
South-Eastern Asia	PtsI mutations	0.24897	0.0325107	1.90663	0.581001
Southern Asia	catI	0.476237	0.159457	1.42234	0.581001
Southern Asia	QnrS1	1.51356	0.820154	2.79322	0.581001
Western Africa	CTX-M-27	0.433863	0.129036	1.4588	0.581001
Western Africa	OXA-1	1.86594	0.754322	4.61573	0.581001
South-Eastern Asia	tet(A)	0.543445	0.217667	1.35681	0.594004
Eastern Africa	CTX-M-55	0.262683	0.0342975	2.01188	0.594117
Other	GlpT mutations	0.576396	0.249308	1.33262	0.594117
Southern Asia	OXA-1	0.49306	0.167747	1.44926	0.594117
Western Africa	catI	1.80153	0.734764	4.41707	0.594117
Eastern Africa	QepA4	2.14856	0.665075	6.94103	0.596271
Southern Asia	parC mutations	1.49811	0.802095	2.79807	0.6016
Eastern Africa	tet(A)	1.56734	0.769178	3.19376	0.609087
Other	emrE	0.597804	0.264377	1.35175	0.609087
Southern Asia	QepA4	0.273236	0.0351342	2.12494	0.609087
Western Africa	aadA5	0.58564	0.250913	1.36691	0.609087
Western Africa	dfrA12	1.76593	0.722445	4.31663	0.609087
Central America	aadA5	1.97629	0.64274	6.07665	0.614699
Central America	sul2	0.4285	0.108507	1.69216	0.614699
Central America	ugd	2.4386	0.569899	10.4348	0.614699
Other	CTX-M-14	2.26552	0.592402	8.664	0.614699
Other	gadW	0.598884	0.256039	1.40081	0.614699
Other	sul1	1.63687	0.739279	3.62425	0.614699
South-Eastern Asia	tet(C)	1.55999	0.756688	3.21609	0.614699
Southern Asia	CTX-M-14	0.27757	0.0356185	2.16307	0.614699
Pre-travel	APH(3')-Ia	0.291533	0.0384489	2.2105	0.614699
Pre-travel	tet(D)	0.547761	0.202153	1.48424	0.614699
Eastern Africa	qacH	0.294278	0.0380077	2.27847	0.615641
Eastern Africa	sul3	0.298534	0.0385609	2.31121	0.615641
Southern Asia	AAC(3)-IIa	0.477255	0.135881	1.67626	0.615641
Southern Asia	ErmB	1.56414	0.738965	3.31075	0.615641
Southern Asia	tet(A)	0.658738	0.32586	1.33167	0.615641
Western Africa	AAC(6')-Ib-cr	1.81297	0.66494	4.94308	0.615641
Southern Asia	SAT-2	0.299791	0.0383311	2.34469	0.617258
Other	APH(3'')-Ib	1.61559	0.701236	3.72218	0.6197
South America	CyaA mutations	1.54405	0.714974	3.3345	0.6197
South-Eastern Asia	parC mutations	0.612483	0.259002	1.44839	0.6197
South-Eastern Asia	tetR	0.608869	0.255249	1.4524	0.6197
Southern Asia	aadA5	0.643485	0.297083	1.39379	0.6197
Southern Asia	PtsI mutations	0.500853	0.147474	1.701	0.6197
Southern Asia	tetR	0.677407	0.341249	1.34471	0.6197
Pre-travel	gyrA mutations	1.4785	0.750435	2.91292	0.6197
Pre-travel	mphA	0.691859	0.361326	1.32476	0.6197
Pre-travel	emrE	1.44164	0.751407	2.76592	0.620995
Pre-travel	aadA5	1.4727	0.72641	2.98569	0.643625
Eastern Africa	ErmB	1.56668	0.680716	3.60575	0.657529
Western Africa	aadA2	1.58755	0.665282	3.78836	0.667496
Western Africa	APH(3')-Ia	0.345226	0.0462812	2.57515	0.667496
Other	QnrS1	0.601812	0.227987	1.58859	0.675475
Western Africa	dfrA17	0.661077	0.297021	1.47135	0.682962
Other	sul2	1.5318	0.669349	3.50552	0.683007
Central America	dfrA17	1.75589	0.575469	5.35765	0.68363
Eastern Africa	Mrx	1.42386	0.703646	2.88123	0.68363
Other	Mrx	1.49266	0.67555	3.29812	0.68363
Other	TEM-1	1.51458	0.670029	3.42367	0.68363
South America	AAC(3)-IIa	0.468822	0.10415	2.11036	0.68363
Pre-travel	CTX-M-14	1.82711	0.559431	5.96736	0.68363
Pre-travel	CTX-M-27	1.50388	0.664601	3.40304	0.68363
Southern Asia	sul1	0.72088	0.372861	1.39373	0.685902
Eastern Africa	tetR	1.41062	0.694181	2.86646	0.700116
Southern Asia	AAC(6')-Ib-cr	0.549402	0.160066	1.88573	0.700116
Other	aadA5	1.47996	0.644652	3.39762	0.707316
South America	sul1	0.697652	0.327244	1.48732	0.707316
Southern Asia	tet(D)	0.669794	0.286089	1.56813	0.707316
Pre-travel	FosA3	0.357894	0.0415877	3.07995	0.707316
Western Africa	SAT-2	1.85736	0.501927	6.87307	0.707316
Pre-travel	vgaC	0.703766	0.328599	1.50727	0.723191
Central America	ErmB	0.398101	0.0496638	3.19115	0.732956
Eastern Africa	GlpT mutations	1.44583	0.628737	3.32481	0.732956
Eastern Africa	QnrS1	1.36457	0.678282	2.74524	0.732956
Other	gyrA mutations	0.693336	0.305642	1.57281	0.732956
Other	mphA	1.41941	0.642619	3.1352	0.732956
South America	aadA2	1.47665	0.614494	3.54845	0.732956
South America	aadA5	0.67664	0.284256	1.61067	0.732956
South America	emrE	1.3799	0.660345	2.88354	0.739089
Central America	AAC(6')-Ib-cr	1.96656	0.396475	9.75431	0.747753
Central America	UhpT mutations	0.54865	0.12775	2.35629	0.747753
Eastern Africa	mphA	1.34823	0.666304	2.72807	0.747753
Eastern Africa	TEM-1	1.33838	0.673243	2.66063	0.747753
Other	tet(C)	0.710025	0.314284	1.60408	0.747753
South America	APH(3'')-Ib	0.72176	0.326102	1.59747	0.747753
South America	dfrA17	0.708356	0.30625	1.63842	0.747753
South America	SAT-2	1.74589	0.45745	6.66328	0.747753
South-Eastern Asia	sul1	0.743393	0.36406	1.51797	0.747753
Southern Asia	aadA	0.699641	0.295505	1.65648	0.747753
Western Africa	CyaA mutations	0.676291	0.264832	1.72702	0.747753
Western Africa	QepA4	1.69635	0.464441	6.19581	0.748668
Eastern Africa	tet(C)	0.750533	0.369733	1.52353	0.749981
Central America	PtsI mutations	1.75668	0.408839	7.54805	0.750352
Eastern Africa	aadA5	1.34259	0.623021	2.89325	0.750352
Eastern Africa	PtsI mutations	1.4542	0.569008	3.71648	0.750352
Other	catI	1.49841	0.534562	4.20012	0.750352
Other	UhpT mutations	0.6408	0.210021	1.95516	0.750352
South-Eastern Asia	GlpT mutations	1.404	0.580938	3.39317	0.750352
South-Eastern Asia	OXA-1	0.612195	0.180942	2.07128	0.750352
South-Eastern Asia	QnrS1	1.36308	0.619556	2.99889	0.750352
South-Eastern Asia	sul2	1.35156	0.625809	2.91897	0.750352
Southern Asia	CyaA mutations	0.746869	0.353919	1.57611	0.750352
Western Africa	mphA	0.754692	0.366298	1.55491	0.750352
Eastern Africa	sul1	1.28328	0.663736	2.48111	0.757163
Central America	gadW	0.660621	0.216812	2.01289	0.759537
Eastern Africa	gadW	1.29791	0.643134	2.6193	0.759537
South America	gyrA mutations	0.750495	0.348308	1.61709	0.759537
Eastern Africa	APH(3'')-Ib	1.28686	0.631933	2.62055	0.762683
Eastern Africa	FosA3	0.474275	0.0602238	3.73502	0.762683
Other	APH(3')-Ia	1.75581	0.361074	8.53805	0.762683
Other	CTX-M-55	0.448376	0.0481697	4.1736	0.762683
Other	qacH	0.490527	0.0667569	3.60437	0.762683
South-Eastern Asia	AAC(6')-Ib-cr	0.585911	0.135919	2.5257	0.762683
Southern Asia	dfrA17	0.775885	0.382531	1.57373	0.762683
Western Africa	dfrA14	1.41351	0.547935	3.64643	0.762683
Western Africa	UhpT mutations	1.34151	0.582857	3.08762	0.763309
Eastern Africa	dfrA12	0.689508	0.230949	2.05855	0.770891
Eastern Africa	dfrA14	1.37997	0.533944	3.56653	0.770891
Eastern Africa	SAT-2	1.57669	0.41939	5.92753	0.770891
Pre-travel	aadA2	0.710809	0.261862	1.92944	0.770891
Western Africa	tet(A)	1.28126	0.619017	2.65197	0.770891
South America	dfrA14	0.65774	0.187646	2.30552	0.777218
Central America	CyaA mutations	0.609545	0.126617	2.9344	0.779109
Eastern Africa	AAC(3)-IIa	0.671598	0.189557	2.37946	0.779109
Other	aadA2	0.682968	0.210318	2.2178	0.779109
South America	QepA4	1.53453	0.405486	5.80733	0.779109
South-Eastern Asia	aadA	1.32227	0.54423	3.21259	0.779109
Southern Asia	ugd	1.23022	0.654502	2.31235	0.779109
Pre-travel	AAC(6')-Ib-cr	0.669727	0.196353	2.28432	0.779109
Pre-travel	dfrA14	0.707277	0.239092	2.09226	0.779109
Pre-travel	GlpT mutations	1.29218	0.589258	2.8336	0.779109
Western Africa	Mrx	0.795288	0.386051	1.63834	0.779109
Other	CyaA mutations	0.725808	0.256452	2.05417	0.788152
South-Eastern Asia	UhpT mutations	0.776391	0.337681	1.78507	0.792326
Central America	FosA3	1.88019	0.223474	15.819	0.793458
Eastern Africa	dfrA17	1.25455	0.58333	2.69811	0.793458
South America	APH(6)-Id	0.796084	0.369341	1.71589	0.793458
Southern Asia	gadW	1.20744	0.644411	2.26241	0.793458
Central America	tet(D)	1.49199	0.375387	5.92996	0.801628
Pre-travel	OXA-1	1.28356	0.531811	3.09794	0.810656
Central America	TEM-1	0.719355	0.223053	2.31995	0.811011
South-Eastern Asia	Mrx	1.224	0.592454	2.52876	0.812762
South-Eastern Asia	APH(3')-Ia	1.41979	0.39211	5.14088	0.820885
Central America	CTX-M-27	1.41978	0.288408	6.98934	0.859489
Central America	dfrA14	0.604068	0.0747699	4.88028	0.859489
Central America	parC mutations	0.72436	0.183462	2.85998	0.859489
Central America	tetR	0.737163	0.18684	2.90842	0.859489
Eastern Africa	aadA	1.22481	0.509807	2.9426	0.859489
Eastern Africa	OXA-1	1.23023	0.478068	3.16582	0.859489
Other	QepA4	0.621024	0.0835732	4.61477	0.859489
Other	SAT-2	1.44863	0.302091	6.94666	0.859489
South America	parC mutations	1.19909	0.548138	2.62308	0.859489
South-Eastern Asia	APH(3'')-Ib	1.20194	0.548887	2.63196	0.859489
South-Eastern Asia	CyaA mutations	1.23796	0.520829	2.94251	0.859489
Southern Asia	emrE	1.15414	0.615585	2.16387	0.859489
Southern Asia	qacH	0.758927	0.217472	2.64847	0.859489
Southern Asia	sul3	0.762228	0.218214	2.66249	0.859489
Southern Asia	TEM-1	1.15684	0.625366	2.14001	0.859489
Pre-travel	dfrA12	0.801484	0.294828	2.17882	0.859489
Pre-travel	CyaA mutations	0.820142	0.370317	1.81637	0.859489
Pre-travel	gadW	1.1758	0.559985	2.46883	0.859489
Pre-travel	TEM-1	0.846444	0.422053	1.69758	0.859489
Central America	CTX-M-15	0.787221	0.250106	2.47782	0.871596
Central America	SAT-2	1.53786	0.181905	13.0013	0.871623
Other	AAC(3)-IIa	0.743083	0.170049	3.24714	0.871623
South-Eastern Asia	mphA	1.16111	0.56197	2.399	0.871623
Western Africa	tetR	1.15796	0.560809	2.39096	0.871623
South-Eastern Asia	gadW	0.863583	0.409403	1.82162	0.87386
Western Africa	aadA	0.830411	0.324799	2.1231	0.87386
South-Eastern Asia	dfrA14	1.21703	0.43521	3.40333	0.877249
Pre-travel	sul2	0.881528	0.457934	1.69695	0.877249
Central America	mphA	0.794269	0.233002	2.70755	0.879724
Eastern Africa	aadA2	0.831847	0.307184	2.25262	0.881876
South-Eastern Asia	FosA3	1.32267	0.28198	6.20415	0.884987
Western Africa	GlpT mutations	1.17457	0.479154	2.87927	0.884987
Pre-travel	tet(C)	1.12029	0.589435	2.12922	0.886359
Central America	gyrA mutations	1.25125	0.344674	4.54237	0.886788
Eastern Africa	gyrA mutations	1.12442	0.570899	2.21462	0.886788
Central America	catI	1.27251	0.30134	5.37361	0.890516
South-Eastern Asia	catI	1.18263	0.434055	3.2222	0.890516
Central America	APH(6)-Id	0.80967	0.22524	2.91052	0.891356
Eastern Africa	ugd	1.12278	0.549746	2.29313	0.893181
Central America	tet(A)	0.806684	0.204213	3.18656	0.900232
Central America	tet(C)	1.18895	0.381091	3.70934	0.904556
Central America	Mrx	0.833636	0.244538	2.84189	0.907952
Central America	OXA-1	1.2602	0.258036	6.15461	0.909208
Pre-travel	SAT-2	0.805102	0.172445	3.75882	0.912607
Western Africa	PtsI mutations	0.840327	0.243072	2.9051	0.912607
Pre-travel	CTX-M-15	0.91301	0.46092	1.80853	0.921846
Southern Asia	GlpT mutations	0.914307	0.461253	1.81236	0.922502
Eastern Africa	AAC(6')-Ib-cr	1.14714	0.376178	3.49816	0.930338
South America	tet(D)	1.10705	0.476326	2.57294	0.930338
Pre-travel	parC mutations	0.922387	0.468035	1.81781	0.930338
Pre-travel	sul1	1.0827	0.561816	2.08652	0.930338
Other	dfrA17	0.909962	0.398918	2.07569	0.935242
Eastern Africa	APH(6)-Id	1.07607	0.541617	2.13789	0.939442
Eastern Africa	parC mutations	0.930753	0.474732	1.82482	0.939442
South America	ugd	1.09242	0.461469	2.58605	0.939442
South-Eastern Asia	aadA5	0.919812	0.407344	2.077	0.939442
Pre-travel	APH(3'')-Ib	0.93025	0.463078	1.86873	0.939442
Pre-travel	APH(6)-Id	1.06995	0.547454	2.09112	0.939442
Central America	aadA	0.862311	0.176611	4.21028	0.941122
Eastern Africa	CTX-M-14	0.866548	0.187327	4.00854	0.941122
South America	dfrA12	1.10023	0.395211	3.06291	0.941122
Pre-travel	AAC(3)-IIa	0.903693	0.30252	2.69953	0.941122
Central America	dfrA12	1.12377	0.25379	4.97601	0.957488
South America	tetR	1.0599	0.509442	2.20513	0.957488
Western Africa	sul1	0.94595	0.460863	1.94162	0.957488
South America	catI	1.07343	0.412887	2.7907	0.95958
Other	aadA	1.06511	0.385623	2.94186	0.973528
South America	sul2	1.04992	0.486946	2.26379	0.973528
Other	CTX-M-27	0.936476	0.313367	2.79859	0.973933
Eastern Africa	vgaC	1.03921	0.517553	2.08667	0.97874
Central America	aadA2	1.07461	0.250961	4.60145	0.978764
Other	CTX-M-15	0.95552	0.39247	2.32634	0.978764
South-Eastern Asia	QepA4	1.07896	0.242812	4.79448	0.978764
Central America	APH(3'')-Ib	0.970544	0.272934	3.45122	0.991644
Central America	qacH	1.06969	0.128452	8.90791	0.991644
Central America	sul3	1.08498	0.130359	9.03034	0.991644
Central America	vgaC	0.974247	0.299421	3.16998	0.991644
Eastern Africa	tet(D)	1.03188	0.419211	2.53994	0.991644
Other	dfrA12	0.976638	0.273858	3.4829	0.991644
Other	parC mutations	0.985636	0.419946	2.31334	0.991644
Other	sul3	1.03195	0.234518	4.54086	0.991644
South America	CTX-M-14	0.969201	0.207097	4.53579	0.991644
South America	tet(C)	0.988292	0.448221	2.17911	0.991644
South-Eastern Asia	dfrA17	0.987361	0.451628	2.1586	0.991644
South-Eastern Asia	gyrA mutations	0.981479	0.459649	2.09573	0.991644
Western Africa	parC mutations	1.0211	0.472081	2.20863	0.991644
Western Africa	vgaC	1.02297	0.487811	2.14524	0.991644
South America	CTX-M-27	0.98967	0.352928	2.7752	0.99507
South-Eastern Asia	ugd	1.00669	0.476119	2.1285	0.99507
South America	tet(A)	1.00344	0.475597	2.11711	0.997202
South-Eastern Asia	APH(6)-Id	1.00141	0.456156	2.19841	0.997202
South-Eastern Asia	TEM-1	1.00279	0.465769	2.159	0.997202

## Sheet: Table S4
Region	VF	OR	95% CI		FDR
Pre-Travel	sat	4.9213	2.40716	10.0613	0.00213592
South America	cvaC	11.4154	3.45542	37.7124	0.0044493
Southern Asia	capU	3.77791	1.95318	7.30737	0.0044493
Southern Asia	aaiC	5.8812	2.32502	14.8766	0.00776247
South America	iro	7.19791	2.45466	21.1068	0.010988
Pre-Travel	iha	3.21189	1.6506	6.24998	0.0167653
Pre-Travel	senB	3.7381	1.71293	8.1576	0.0225194
Southern Asia	pic	5.03773	1.83738	13.8124	0.0356433
Pre-Travel	pap	5.32505	1.8212	15.5701	0.0424991
South America	ybt	0.298549	0.135921	0.655759	0.0442638
Pre-Travel	ybt	2.94565	1.39669	6.21246	0.070271
Eastern Africa	espX1	0.401383	0.200146	0.804954	0.143626
Pre-Travel	capU	0.170772	0.0406707	0.717055	0.206165
Other	iss	0.337321	0.131306	0.866569	0.291174
Western Africa	astA	0.195452	0.0465595	0.82049	0.291597
South America	iss	2.22924	1.08709	4.5714	0.304733
Pre-Travel	iuc	2.06349	1.05425	4.03889	0.345039
Southern Asia	iuc	0.500309	0.26088	0.959481	0.350558
South America	sat	0.237056	0.0560652	1.00232	0.439259
Western Africa	ybt	0.478605	0.227839	1.00537	0.439259
Southern Asia	lpfA	0.525799	0.272856	1.01323	0.443369
Other	esp	3.12857	0.956685	10.2311	0.457444
South-Eastern Asia	iro	3.0451	0.904631	10.2502	0.533346
Southern Asia	astA	1.79055	0.932193	3.43929	0.56857
Southern Asia	nfaE	0.282473	0.0646418	1.23435	0.607622
Southern Asia	afaC	0.282473	0.0646418	1.23435	0.607622
Central America	iss	2.25732	0.850057	5.99428	0.643925
Other	iha	0.361079	0.103485	1.25988	0.654083
Other	espX1	2.02247	0.849368	4.81581	0.654083
Eastern Africa	capU	0.457728	0.153493	1.36498	0.663394
Other	sat	0.336698	0.0798891	1.41904	0.663394
Other	senB	0.234114	0.0308323	1.77766	0.663394
South America	mchF	2.37244	0.758244	7.42301	0.663394
South America	capU	0.475821	0.164037	1.38021	0.663394
South America	senB	0.360215	0.0812899	1.5962	0.663394
South America	astA	1.71844	0.779641	3.78769	0.663394
South-Eastern Asia	capU	1.96626	0.830768	4.65376	0.663394
South-Eastern Asia	esp	2.44568	0.761432	7.8554	0.663394
South-Eastern Asia	sat	0.415961	0.120397	1.43711	0.663394
Southern Asia	aatA	2.16547	0.797773	5.87796	0.663394
Southern Asia	aap	1.80601	0.818561	3.98462	0.663394
Southern Asia	espX1	1.55122	0.848932	2.83448	0.663394
Pre-Travel	espX1	0.602048	0.305929	1.18479	0.663394
Pre-Travel	astA	0.517352	0.205862	1.30016	0.663394
Western Africa	iha	0.500188	0.185094	1.35168	0.663394
Western Africa	nfaE	1.95598	0.727947	5.2557	0.663394
Western Africa	afaC	1.95598	0.727947	5.2557	0.663394
South America	iuc	1.61042	0.778042	3.33331	0.664881
South-Eastern Asia	mchF	2.16809	0.668459	7.03203	0.664881
Southern Asia	esp	0.259388	0.0334517	2.01132	0.664881
Pre-Travel	aap	0.448098	0.131471	1.52727	0.664881
Pre-Travel	aaiC	0.279827	0.0362385	2.16077	0.72581
Pre-Travel	aatA	0.292159	0.0395998	2.15549	0.729813
Central America	astA	0.29666	0.0368872	2.38585	0.762939
Central America	eilA	0.312503	0.0389244	2.50891	0.762939
Eastern Africa	ybt	1.48196	0.73432	2.9908	0.762939
South America	iha	0.590779	0.231893	1.50509	0.762939
Southern Asia	pap	0.298714	0.0382113	2.33518	0.762939
Southern Asia	iro	0.306621	0.0393296	2.39048	0.762939
Pre-Travel	iro	0.355126	0.0584813	2.1565	0.762939
Western Africa	iss	0.67346	0.341111	1.32962	0.762939
Eastern Africa	eilA	1.48427	0.714888	3.08167	0.793418
Eastern Africa	sat	1.51016	0.677544	3.36598	0.807349
South America	nfaE	0.462802	0.103791	2.06364	0.807349
South America	afaC	0.462802	0.103791	2.06364	0.807349
Pre-Travel	pic	0.340635	0.0437071	2.65476	0.807349
Eastern Africa	iha	1.41789	0.686852	2.927	0.850168
Pre-Travel	iss	1.36551	0.718314	2.59582	0.850168
Western Africa	eilA	0.613668	0.225436	1.67049	0.850168
Central America	lpfA	1.61884	0.53281	4.91855	0.851252
Central America	cvaC	2.44889	0.283954	21.1199	0.851252
Central America	iha	0.555599	0.131047	2.35556	0.851252
Eastern Africa	pap	0.427933	0.0570685	3.2089	0.851252
Eastern Africa	senB	1.47389	0.574669	3.78019	0.851252
South America	esp	0.401003	0.0508595	3.16172	0.851252
South America	pap	1.73349	0.468071	6.41997	0.851252
South America	aap	1.47685	0.560471	3.89155	0.851252
South America	espX1	1.31671	0.664247	2.61004	0.851252
South-Eastern Asia	espX1	1.39564	0.681167	2.85953	0.851252
South-Eastern Asia	air	0.391179	0.050173	3.04987	0.851252
South-Eastern Asia	senB	0.608235	0.17947	2.06134	0.851252
Southern Asia	senB	0.654074	0.242367	1.76514	0.851252
Southern Asia	ybt	1.29111	0.687914	2.42321	0.851252
Western Africa	iuc	0.701666	0.314708	1.56442	0.851252
Western Africa	aap	0.589336	0.177282	1.95912	0.851252
Western Africa	espX1	0.77536	0.431169	1.39431	0.851252
Other	iuc	0.733188	0.335712	1.60127	0.852261
Other	nfaE	1.53931	0.477863	4.95848	0.868218
Other	afaC	1.53931	0.477863	4.95848	0.868218
South-Eastern Asia	eilA	1.3819	0.58037	3.29039	0.868218
Southern Asia	iss	0.792856	0.428749	1.46617	0.868218
Southern Asia	eilA	0.746622	0.338605	1.6463	0.868218
Other	aatA	0.48287	0.060938	3.82624	0.877926
Other	aaiC	0.48287	0.060938	3.82624	0.877926
Western Africa	esp	1.58062	0.435142	5.74146	0.877926
Western Africa	pap	0.501065	0.0667239	3.76277	0.888499
Eastern Africa	lpfA	1.23841	0.657444	2.33277	0.889041
Eastern Africa	iss	0.794483	0.395771	1.59487	0.889041
South-Eastern Asia	pap	0.512243	0.0647829	4.05034	0.889041
Pre-Travel	eilA	1.28078	0.601213	2.72849	0.889041
Pre-Travel	air	1.45057	0.456662	4.60766	0.889041
Central America	iuc	1.39791	0.461874	4.23091	0.892816
Central America	nfaE	1.59021	0.324291	7.79782	0.892816
Central America	afaC	1.59021	0.324291	7.79782	0.892816
Eastern Africa	astA	1.27627	0.579688	2.80992	0.892816
Eastern Africa	aap	1.31116	0.498509	3.44855	0.892816
Other	ybt	0.799048	0.361856	1.76445	0.892816
South-Eastern Asia	iss	1.2349	0.582969	2.61587	0.892816
Pre-Travel	cvaC	0.534809	0.0686784	4.16464	0.892816
Western Africa	lpfA	1.25512	0.595669	2.64462	0.892816
Western Africa	sat	0.757889	0.286475	2.00504	0.892816
Eastern Africa	cvaC	1.53863	0.317155	7.46439	0.899806
Central America	aap	0.58094	0.0716018	4.71344	0.903412
South-Eastern Asia	aatA	1.40588	0.383146	5.15862	0.903412
Southern Asia	sat	0.813139	0.373321	1.77111	0.903412
Eastern Africa	aaiC	0.696456	0.153069	3.16883	0.906399
Other	pic	0.590083	0.073839	4.71564	0.906399
Other	capU	0.759793	0.249172	2.31682	0.906399
Other	astA	1.25191	0.49634	3.15769	0.906399
South-Eastern Asia	iha	0.8087	0.336526	1.94337	0.906399
Central America	iro	1.62559	0.194257	13.6034	0.91003
Eastern Africa	esp	1.33619	0.361695	4.93624	0.91003
Pre-Travel	nfaE	1.25074	0.457978	3.4158	0.91003
Pre-Travel	afaC	1.25074	0.457978	3.4158	0.91003
Other	pap	0.640061	0.0798926	5.12787	0.917038
South America	air	1.30069	0.351347	4.81516	0.928742
South-Eastern Asia	iuc	0.857042	0.400873	1.83231	0.928742
Central America	capU	1.27741	0.353275	4.61902	0.935881
South America	aatA	1.26816	0.353187	4.55349	0.935881
South America	aaiC	1.26816	0.353187	4.55349	0.935881
South America	lpfA	1.14442	0.540994	2.42092	0.939769
Central America	esp	1.33183	0.158774	11.1718	0.949976
Central America	senB	1.19891	0.276891	5.19119	0.949976
Central America	sat	0.856106	0.203079	3.60902	0.949976
Eastern Africa	mchF	1.19075	0.328027	4.32248	0.949976
Eastern Africa	nfaE	1.13552	0.41585	3.10065	0.949976
Eastern Africa	afaC	1.13552	0.41585	3.10065	0.949976
Eastern Africa	aatA	1.14349	0.31364	4.16903	0.949976
Eastern Africa	air	1.13915	0.320602	4.0476	0.949976
Eastern Africa	pic	0.860381	0.186171	3.97621	0.949976
Eastern Africa	iuc	1.06595	0.551404	2.06064	0.949976
Other	eilA	0.850971	0.301608	2.40097	0.949976
Other	aap	0.853583	0.240502	3.02952	0.949976
South America	eilA	1.14436	0.472434	2.77193	0.949976
South-Eastern Asia	astA	1.1362	0.459266	2.81091	0.949976
South-Eastern Asia	aap	0.851737	0.234771	3.09006	0.949976
South-Eastern Asia	cvaC	0.783515	0.0965311	6.35956	0.949976
South-Eastern Asia	aaiC	0.852168	0.186353	3.89685	0.949976
Southern Asia	air	0.811492	0.225325	2.92253	0.949976
Western Africa	senB	0.840132	0.286669	2.46215	0.949976
Western Africa	aatA	0.835478	0.18909	3.69149	0.949976
Western Africa	air	0.839577	0.182066	3.87161	0.949976
Central America	mchF	1.20705	0.145551	10.0101	0.95732
Central America	air	1.17869	0.141511	9.81761	0.970526
Central America	ybt	0.938815	0.275236	3.20224	0.98312
Eastern Africa	iro	0.950973	0.205535	4.39999	0.98312
Other	air	1.09383	0.235615	5.07801	0.98312
Other	lpfA	1.03111	0.446479	2.38125	0.98312
South America	pic	0.955974	0.212095	4.30885	0.98312
South-Eastern Asia	ybt	1.02803	0.494722	2.13622	0.98312
South-Eastern Asia	pic	1.05107	0.226265	4.88249	0.98312
Southern Asia	iha	1.02115	0.508265	2.05157	0.98312
Southern Asia	mchF	1.03306	0.340421	3.13498	0.98312
Pre-Travel	mchF	0.926377	0.26412	3.24919	0.98312
Western Africa	capU	0.939634	0.363389	2.42966	0.98312
Central America	espX1	1.00758	0.334731	3.03292	0.995048
South-Eastern Asia	nfaE	1.01359	0.27801	3.6954	0.995048
South-Eastern Asia	afaC	1.01359	0.27801	3.6954	0.995048
South-Eastern Asia	lpfA	0.992039	0.442738	2.22286	0.995048
Pre-Travel	lpfA	1.00213	0.511518	1.96331	0.995048

## Sheet: Table S5
Region	SF	OR	95% CI		FDR
South America	qacL	5.15087	2.24002	11.8443	0.00685195
South-Eastern Asia	qacL	4.87341	2.03626	11.6636	0.0112504
South-Eastern Asia	sil	3.97608	1.69427	9.33098	0.0303428
South-Eastern Asia	ter	4.17129	1.63964	10.6119	0.0407798
South-Eastern Asia	pco	3.06484	1.2234	7.67801	0.202022
South-Eastern Asia	emrE	0.524329	0.270897	1.01485	0.553388
Central America	emrE	2.62157	0.918726	7.48063	0.558174
Central America	mer	2.66128	0.661522	10.7062	0.558174
Eastern Africa	emrE	1.66724	0.832118	3.34049	0.558174
Eastern Africa	pco	0.435331	0.0987973	1.9182	0.558174
Eastern Africa	qacEdelta1	1.47441	0.779406	2.78916	0.558174
Eastern Africa	qacL	0.214356	0.0282441	1.62684	0.558174
Eastern Africa	sil	0.401697	0.0914633	1.76421	0.558174
Other	emrE	0.589413	0.26456	1.31315	0.558174
South America	mer	1.63596	0.659355	4.05908	0.558174
South America	qacEdelta1	0.561588	0.276833	1.13925	0.558174
South America	ter	0.284585	0.0366283	2.21108	0.558174
South-Eastern Asia	mer	0.435946	0.0943662	2.01396	0.558174
South-Eastern Asia	qacEdelta1	0.658131	0.344593	1.25695	0.558174
Southern Asia	mer	0.420004	0.124	1.4226	0.558174
Southern Asia	qacL	0.499931	0.144746	1.72669	0.558174
Southern Asia	ter	1.84607	0.664042	5.13219	0.558174
Pre-Travel	emrE	1.42747	0.747273	2.72683	0.558174
Pre-Travel	pco	0.39068	0.0900772	1.69445	0.558174
Pre-Travel	sil	0.361902	0.0836233	1.56622	0.558174
Pre-Travel	ter	0.336642	0.0456227	2.48402	0.558174
Western Africa	arsD	0.271572	0.0352863	2.09009	0.558174
Western Africa	emrE	0.52244	0.252072	1.0828	0.558174
Western Africa	mer	2.10787	0.833086	5.33332	0.558174
Western Africa	qacL	0.257135	0.0336582	1.9644	0.558174
Western Africa	sil	0.435949	0.101442	1.8735	0.558174
Other	qacL	0.361153	0.0500514	2.60596	0.566391
Western Africa	pco	0.468307	0.108404	2.0231	0.566391
Western Africa	ter	0.353591	0.0453828	2.75493	0.566391
South-Eastern Asia	arsD	1.63145	0.606641	4.3875	0.569452
Other	qacEdelta1	1.43299	0.65917	3.11523	0.593758
South America	pco	1.55868	0.595257	4.0814	0.593758
Central America	qacEdelta1	1.71704	0.494172	5.96599	0.607569
Eastern Africa	arsD	0.521291	0.117182	2.31899	0.607569
South America	arsD	1.51358	0.548285	4.17833	0.635559
Pre-Travel	arsD	1.50913	0.534005	4.26489	0.640261
South America	sil	1.42491	0.549339	3.69601	0.666458
Other	ter	0.509886	0.0641916	4.05011	0.730453
Southern Asia	qacEdelta1	0.815033	0.426677	1.55687	0.730453
South America	emrE	1.20368	0.613884	2.36013	0.757925
Pre-Travel	qacEdelta1	1.19095	0.631304	2.24673	0.757925
Western Africa	qacEdelta1	1.20459	0.607909	2.38692	0.757925
Pre-Travel	mer	0.751271	0.25111	2.24766	0.761263
Eastern Africa	ter	0.69301	0.152816	3.14275	0.776927
Southern Asia	emrE	1.14556	0.613797	2.13801	0.803394
Southern Asia	arsD	1.21768	0.43825	3.3833	0.814192
Southern Asia	pco	1.20008	0.468038	3.07708	0.814192
Eastern Africa	mer	0.845891	0.278186	2.57214	0.86946
Other	arsD	0.846571	0.185715	3.85904	0.894065
Other	pco	1.17121	0.328112	4.18067	0.894065
Southern Asia	sil	1.10457	0.434621	2.8072	0.894065
Central America	ter	1.21518	0.145542	10.146	0.90227
Central America	qacL	0.854792	0.105189	6.94623	0.913766
Other	sil	1.07613	0.302281	3.83109	0.925246
Other	mer	0.995282	0.281252	3.52206	0.994148

## Sheet: Table S6
Region	Plasmid Group	OR	95% CI		FDR
Pre-Travel	502	6.19929	2.57883	14.9026	0.00862666
South-Eastern Asia	430	31.8158	3.65246	277.141	0.0467306
Pre-Travel	469	3.77293	1.67618	8.49251	0.0467306
Southern Asia	545	13.6064	2.67837	69.1218	0.0467306
South America	550	12.0679	2.75743	52.8155	0.0467306
Eastern Africa	586	8.00291	2.2018	29.0883	0.0467306
Pre-Travel	1563	8.98657	2.53394	31.8707	0.0467306
Other	1555	6.09535	1.87053	19.8625	0.0640015
Southern Asia	376	17.5943	1.94742	158.958	0.223983
South America	214	8.16108	1.52721	43.6111	0.241951
Western Africa	357	4.85396	1.38951	16.9562	0.241951
Pre-Travel	305	6.75109	1.2916	35.2875	0.317585
Southern Asia	469	0.179806	0.0411405	0.785845	0.317585
Pre-Travel	476	4.54773	1.2016	17.2119	0.317585
South America	644	6.07368	1.30479	28.2724	0.317585
South-Eastern Asia	841	6.46345	1.21602	34.3548	0.317585
Western Africa	991	3.90444	1.15545	13.1938	0.317585
Eastern Africa	357	3.45889	1.06229	11.2624	0.413391
Eastern Africa	10	4.72318	0.750371	29.7298	0.488861
South America	10	5.16535	0.81122	32.8898	0.488861
South America	23	5.22506	0.862094	31.6685	0.488861
Eastern Africa	424	4.8077	0.795757	29.0465	0.488861
Eastern Africa	469	2.2784	0.983031	5.28073	0.488861
South-Eastern Asia	469	0.272984	0.0646009	1.15355	0.488861
South America	476	3.54412	0.923348	13.6035	0.488861
Southern Asia	502	0.277767	0.06267	1.23112	0.488861
South America	539	5.20783	0.815446	33.2597	0.488861
Southern Asia	544	2.65925	0.951282	7.43375	0.488861
Southern Asia	547	4.26986	0.858956	21.2255	0.488861
Southern Asia	839	0.349613	0.103298	1.18327	0.488861
South America	841	5.2243	0.876717	31.1313	0.488861
South America	973	3.08088	0.823086	11.532	0.488861
South-Eastern Asia	973	3.30874	0.92696	11.8104	0.488861
South America	1007	5.07267	0.840814	30.6036	0.488861
Eastern Africa	1553	3.62525	0.844174	15.5684	0.488861
Central America	1555	5.18012	0.922552	29.0863	0.488861
Eastern Africa	1561	4.73321	0.749413	29.8945	0.488861
Other	2070	5.99949	0.936555	38.4322	0.488861
Western Africa	475	3.24293	0.785963	13.3805	0.493457
Pre-Travel	2070	4.42804	0.734821	26.6834	0.493457
Eastern Africa	839	2.09147	0.825839	5.29674	0.551445
Other	839	2.16621	0.791106	5.93152	0.596583
Eastern Africa	487	2.45229	0.75217	7.99516	0.60147
Other	219	3.19621	0.67843	15.0579	0.60388
Central America	539	5.60782	0.555722	56.5889	0.60388
South-Eastern Asia	1007	3.64522	0.60536	21.9499	0.630696
Other	1554	0.246078	0.0356833	1.697	0.630696
South-Eastern Asia	1561	3.73655	0.593719	23.5158	0.630696
Eastern Africa	1552	2.27576	0.709803	7.29648	0.642447
Pre-Travel	1554	1.99864	0.733064	5.44911	0.665292
South America	502	0.259811	0.0361476	1.86739	0.668761
Pre-Travel	487	2.2306	0.662138	7.51443	0.710351
Central America	1009	2.71602	0.571606	12.9053	0.737996
Pre-Travel	1552	2.1134	0.654507	6.82418	0.737996
Eastern Africa	546	2.77318	0.509539	15.0931	0.803293
Southern Asia	550	0.277836	0.0337086	2.29	0.803293
Southern Asia	277	2.04184	0.589763	7.06911	0.815757
Pre-Travel	277	2.18327	0.554311	8.5993	0.815757
Central America	546	3.64795	0.388031	34.2951	0.815757
Central America	644	3.70021	0.393554	34.7895	0.815757
South-Eastern Asia	839	0.494323	0.145058	1.68453	0.815757
Other	991	2.17091	0.551406	8.54696	0.815757
Eastern Africa	920	2.13153	0.544607	8.34254	0.830981
Western Africa	469	0.463556	0.100799	2.13182	0.908505
Eastern Africa	502	1.65382	0.585842	4.66867	0.908505
Southern Asia	920	1.81442	0.536974	6.13085	0.908505
Southern Asia	973	0.367117	0.045533	2.95994	0.908505
Southern Asia	1009	1.69335	0.559926	5.12111	0.908505
Other	1552	1.93468	0.530476	7.05593	0.908505
Southern Asia	1553	2.02902	0.481575	8.54888	0.908505
Western Africa	1554	0.34241	0.0435065	2.69487	0.908505
Southern Asia	1555	0.356412	0.0442423	2.87122	0.908505
Western Africa	1563	2.18353	0.430784	11.0677	0.908505
Pre-Travel	544	0.388605	0.0489243	3.08669	0.910532
South-Eastern Asia	644	2.20955	0.406666	12.0052	0.910532
Eastern Africa	991	1.79963	0.494518	6.54912	0.910532
Pre-Travel	1009	1.66048	0.545236	5.05687	0.910532
Southern Asia	1552	0.51042	0.115241	2.26073	0.910532
Western Africa	1555	2.043	0.40354	10.3431	0.928147
Southern Asia	29	2.01059	0.362974	11.1371	0.943948
South America	469	1.51217	0.565282	4.04518	0.943948
Southern Asia	586	0.417331	0.0512033	3.40144	0.943948
Pre-Travel	839	1.49524	0.557087	4.01326	0.943948
South-Eastern Asia	920	0.427293	0.0532806	3.42676	0.943948
Pre-Travel	991	0.41776	0.0523591	3.3332	0.943948
Southern Asia	1140	1.99383	0.351167	11.3204	0.958356
Pre-Travel	23	1.65872	0.19038	14.452	0.970246
Other	29	1.70421	0.188335	15.4211	0.970246
Other	214	1.71236	0.189655	15.4605	0.970246
Western Africa	214	1.90317	0.208874	17.3409	0.970246
South-Eastern Asia	219	1.74261	0.334206	9.08627	0.970246
Eastern Africa	277	0.595652	0.0735225	4.82575	0.970246
South-Eastern Asia	277	0.472296	0.0584578	3.8158	0.970246
Other	357	1.54142	0.313861	7.57013	0.970246
South America	357	0.58075	0.0715612	4.71303	0.970246
South America	424	1.85048	0.196868	17.3937	0.970246
Western Africa	424	2.37613	0.250172	22.5685	0.970246
Western Africa	430	1.85413	0.203956	16.8556	0.970246
Central America	469	0.513334	0.0613977	4.29189	0.970246
Other	469	1.3913	0.491256	3.94037	0.970246
Eastern Africa	475	0.578483	0.0715402	4.67769	0.970246
South America	475	1.52264	0.32892	7.04865	0.970246
Southern Asia	475	1.39057	0.376958	5.12975	0.970246
Pre-Travel	475	0.605099	0.0802171	4.56442	0.970246
South America	487	0.466179	0.0583041	3.72741	0.970246
Southern Asia	487	1.33274	0.40363	4.40054	0.970246
Central America	502	1.80042	0.348124	9.31135	0.970246
South-Eastern Asia	502	0.640791	0.185589	2.21249	0.970246
Eastern Africa	539	1.69934	0.182007	15.8662	0.970246
Other	539	2.15099	0.228039	20.2893	0.970246
Southern Asia	546	1.66809	0.328676	8.4658	0.970246
Western Africa	547	1.85413	0.203956	16.8556	0.970246
Other	550	1.74923	0.180633	16.9393	0.970246
Central America	839	0.6006	0.0718121	5.02311	0.970246
South America	839	0.685834	0.189189	2.48624	0.970246
Western Africa	839	1.32947	0.403199	4.38366	0.970246
Central America	973	2.1338	0.240212	18.9545	0.970246
Pre-Travel	973	0.600392	0.0735605	4.90033	0.970246
South America	991	0.484141	0.0603005	3.88708	0.970246
Western Africa	1140	1.89474	0.208185	17.2444	0.970246
South-Eastern Asia	1552	0.674326	0.145389	3.12758	0.970246
Eastern Africa	1554	1.52277	0.466943	4.96601	0.970246
South America	1554	1.43275	0.44194	4.64493	0.970246
Other	1561	2.15099	0.228039	20.2893	0.970246
Central America	1563	2.17402	0.245095	19.2839	0.970246
South America	2070	1.85048	0.196868	17.3937	0.970246
South-Eastern Asia	10	1.36912	0.155265	12.0728	0.981214
South-Eastern Asia	23	1.30443	0.140649	12.0978	0.981214
Eastern Africa	29	1.35412	0.151713	12.0863	0.981214
South America	29	1.4755	0.163846	13.2874	0.981214
Southern Asia	219	1.33259	0.266395	6.66601	0.981214
Other	277	0.754382	0.0920847	6.1801	0.981214
South America	277	0.652831	0.0798491	5.33743	0.981214
Eastern Africa	305	1.35126	0.151149	12.0802	0.981214
South America	305	1.48351	0.164519	13.3771	0.981214
South-Eastern Asia	376	1.30443	0.140649	12.0978	0.981214
Eastern Africa	476	0.72375	0.0878655	5.96155	0.981214
South-Eastern Asia	476	1.31221	0.263931	6.52406	0.981214
Central America	487	1.41434	0.164106	12.1894	0.981214
South-Eastern Asia	487	0.749339	0.160499	3.49852	0.981214
South-Eastern Asia	544	1.21219	0.321946	4.56415	0.981214
South-Eastern Asia	545	0.745832	0.0881949	6.30722	0.981214
Western Africa	545	1.3229	0.152883	11.4471	0.981214
Western Africa	546	1.5454	0.174937	13.6522	0.981214
South America	547	1.44238	0.160384	12.9717	0.981214
South-Eastern Asia	586	1.37407	0.287257	6.57278	0.981214
Eastern Africa	841	1.45409	0.161459	13.0953	0.981214
Other	920	0.682268	0.0835254	5.57304	0.981214
South America	920	1.34955	0.277395	6.56564	0.981214
Eastern Africa	973	0.650137	0.0797079	5.30285	0.981214
Eastern Africa	1009	1.33523	0.361511	4.93161	0.981214
Eastern Africa	1140	1.35412	0.151713	12.0863	0.981214
South America	1140	1.4755	0.163846	13.2874	0.981214
Pre-Travel	1553	0.761702	0.0919411	6.31045	0.981214
South-Eastern Asia	1554	1.18758	0.422245	3.34011	0.981214
Eastern Africa	1555	0.636143	0.078044	5.18525	0.981214
South America	1555	0.774973	0.10225	5.87369	0.981214
Southern Asia	305	0.77761	0.087924	6.87727	0.982167
Southern Asia	23	0.946035	0.10288	8.69929	0.985774
Pre-Travel	29	1.24778	0.140416	11.0881	0.985774
Pre-Travel	214	1.24235	0.139987	11.0254	0.985774
Eastern Africa	219	0.930625	0.10988	7.88192	0.985774
Pre-Travel	219	0.860735	0.101505	7.29877	0.985774
Western Africa	277	0.838549	0.101449	6.93119	0.985774
South-Eastern Asia	357	0.950335	0.198949	4.53954	0.985774
Southern Asia	424	0.972139	0.10547	8.96042	0.985774
South-Eastern Asia	475	1.01647	0.210673	4.90437	0.985774
Other	502	1.04651	0.282413	3.87795	0.985774
Eastern Africa	544	0.939569	0.200651	4.39963	0.985774
Other	544	1.17516	0.244347	5.65177	0.985774
South America	544	1.06946	0.239146	4.78265	0.985774
South America	546	1.20213	0.13757	10.5047	0.985774
Pre-Travel	547	1.23242	0.138522	10.9647	0.985774
Eastern Africa	550	1.17766	0.136982	10.1246	0.985774
South-Eastern Asia	550	1.05736	0.123458	9.05573	0.985774
Other	586	0.919821	0.109712	7.71176	0.985774
Western Africa	586	1.02363	0.121652	8.61333	0.985774
Eastern Africa	644	1.12304	0.129543	9.73599	0.985774
Pre-Travel	920	1.14983	0.253038	5.22497	0.985774
Southern Asia	991	1.02287	0.288589	3.62541	0.985774
Southern Asia	1007	1.02336	0.116331	9.00251	0.985774
Other	1009	1.01355	0.230974	4.44757	0.985774
South America	1009	1.03544	0.21983	4.87708	0.985774
South-Eastern Asia	1140	1.08423	0.128539	9.14546	0.985774
South America	1552	0.94105	0.199186	4.44597	0.985774
Other	1553	1.05447	0.125066	8.89061	0.985774
South America	1553	0.913058	0.108234	7.70256	0.985774
Southern Asia	1554	0.93433	0.327165	2.6683	0.985774
Southern Asia	1563	0.864268	0.178255	4.19039	0.985774
